# Supplementary material for: Influence of Igneous Basement on Deep Sediment Microbial Diversity on the Eastern Juan de Fuca Ridge Flank
Source: Front Microbiol. 2017 Aug 2;8:1434. doi: 10.3389/fmicb.2017.01434 (PMC5539551; doi:10.3389/fmicb.2017.01434)
Supplement: Supplementary file 1 [file Table_1.XLSX]

## Sheet: Sheet1
Supplementary Table 1: Taxonomic distribution of all the observed OTUs and their distribution in each sample.
Group	16R2	21R1A	21R1B	4H1	4H2	4H3	4HCC	5X1	6XCC	8X2	8X5	JdF	Taxonomy	Phylum	Class	Order	Family	Genus
Otu0001	4534	4373	5215	50	69	17	0	625	6467	18	846	1	Bacteria(100)	Actinobacteria(100)	Actinobacteria(100)	Micrococcales(100)	Micrococcaceae(100)	Arthrobacter(97)
Otu0002	3703	4012	2645	23	3	2	2	238	3405	2	160	0	Bacteria(100)	Actinobacteria(100)	Actinobacteria(100)	Corynebacteriales(100)	Nocardiaceae(100)	Rhodococcus(100)
Otu0003	0	0	4	0	0	0	13017	23	0	0	8	34	Bacteria(100)	Proteobacteria(100)	Gammaproteobacteria(100)	Enterobacteriales(100)	Enterobacteriaceae(100)	Escherichia-Shigella(98)
Otu0004	0	0	0	337	1032	138	2	369	0	2114	2952	0	Bacteria(100)	Chloroflexi(100)	Dehalococcoidia(100)	Sh765B-AG-111(66)	unclassified(66)	unclassified(66)
Otu0005	0	0	0	287	2258	606	0	172	0	901	894	0	Bacteria(100)	Chloroflexi(100)	Dehalococcoidia(100)	vadinBA26(99)	unclassified(99)	unclassified(99)
Otu0006	20	17	7	0	3	0	2264	0	30	10	10	4	Bacteria(100)	Proteobacteria(100)	Gammaproteobacteria(100)	Enterobacteriales(100)	Enterobacteriaceae(100)	unclassified(100)
Otu0007	0	0	0	512	254	0	0	1	0	1470	39	0	Bacteria(100)	Candidate_division_JS1(100)	unclassified(100)	unclassified(100)	unclassified(100)	unclassified(100)
Otu0008	0	0	0	0	2234	0	0	0	0	0	0	0	Bacteria(100)	Candidate_division_JS1(100)	unclassified(100)	unclassified(100)	unclassified(100)	unclassified(100)
Otu0009	291	116	22	19	138	21	3	353	778	33	157	24	Bacteria(100)	Proteobacteria(100)	Betaproteobacteria(100)	Burkholderiales(100)	Burkholderiaceae(100)	Ralstonia(100)
Otu0010	0	0	0	41	250	0	0	174	0	323	832	0	Bacteria(100)	Chloroflexi(100)	Dehalococcoidia(100)	unclassified(100)	unclassified(100)	unclassified(100)
Otu0011	0	0	0	319	340	0	0	281	0	673	0	0	Bacteria(100)	Nitrospirae(100)	Nitrospira(100)	Nitrospirales(100)	4-29(100)	unclassified(100)
Otu0012	0	0	0	0	96	207	0	18	0	0	1196	0	Bacteria(100)	BHI80-139(100)	unclassified(100)	unclassified(100)	unclassified(100)	unclassified(100)
Otu0013	0	0	0	9	879	0	0	213	0	206	0	0	Bacteria(100)	Chloroflexi(100)	Dehalococcoidia(100)	Sh765B-AG-111(100)	unclassified(100)	unclassified(100)
Otu0014	0	0	0	0	0	0	0	1295	0	0	0	0	Archaea(100)	Euryarchaeota(100)	Thermoplasmata(100)	South_African_Goldmine_Gp(SAGMEG)(100)	unclassified(100)	unclassified(100)
Otu0015	0	0	0	345	310	0	0	28	0	422	0	0	Bacteria(100)	Chloroflexi(100)	Dehalococcoidia(100)	vadinBA26(100)	unclassified(100)	unclassified(100)
Otu0016	0	0	0	26	381	525	0	14	0	49	59	0	Bacteria(100)	Chloroflexi(100)	Dehalococcoidia(100)	GIF3(80)	unclassified(80)	unclassified(80)
Otu0017	0	0	0	0	36	0	0	867	0	122	0	0	Bacteria(100)	Chloroflexi(100)	Dehalococcoidia(100)	unclassified(84)	unclassified(84)	unclassified(84)
Otu0018	0	0	0	0	6	868	0	0	0	0	0	0	Archaea(100)	Thaumarchaeota(100)	Marine_Benthic_Group_B(100)	unclassified(100)	unclassified(100)	unclassified(100)
Otu0019	0	0	0	5	1	124	0	700	0	16	0	0	Archaea(100)	Euryarchaeota(100)	Thermoplasmata(100)	South_African_Goldmine_Gp(SAGMEG)(100)	unclassified(100)	unclassified(100)
Otu0020	0	0	0	7	6	770	0	12	0	7	0	0	Bacteria(100)	Chloroflexi(100)	Dehalococcoidia(100)	Sh765B-AG-111(95)	unclassified(95)	unclassified(95)
Otu0021	0	0	0	1	205	7	0	0	0	42	511	0	Bacteria(100)	BHI80-139(100)	unclassified(100)	unclassified(100)	unclassified(100)	unclassified(100)
Otu0022	0	0	0	0	3	548	0	0	0	20	186	0	Bacteria(100)	Chloroflexi(100)	Dehalococcoidia(100)	Sh765B-AG-111(90)	unclassified(90)	unclassified(90)
Otu0023	0	0	0	10	42	231	0	346	0	83	5	0	Bacteria(100)	Chloroflexi(100)	Dehalococcoidia(100)	MSBL5(100)	unclassified(100)	unclassified(100)
Otu0024	0	0	0	666	0	0	0	0	0	0	0	0	Bacteria(100)	Actinobacteria(100)	OPB41(100)	unclassified(100)	unclassified(100)	unclassified(100)
Otu0025	0	0	0	0	12	0	0	630	0	9	0	0	Bacteria(100)	Chloroflexi(100)	Dehalococcoidia(100)	unclassified(98)	unclassified(98)	unclassified(98)
Otu0026	0	0	0	80	84	0	0	376	0	94	0	0	Bacteria(100)	BHI80-139(100)	unclassified(100)	unclassified(100)	unclassified(100)	unclassified(100)
Otu0027	0	0	0	147	434	1	0	28	0	4	0	0	Bacteria(100)	Chloroflexi(100)	Dehalococcoidia(100)	unclassified(100)	unclassified(100)	unclassified(100)
Otu0028	149	31	44	0	16	0	0	31	17	7	300	2	Bacteria(100)	Proteobacteria(100)	Alphaproteobacteria(100)	Rhizobiales(100)	Methylobacteriaceae(100)	Methylobacterium(100)
Otu0029	0	0	0	50	27	477	0	0	0	0	0	0	Archaea(100)	Thaumarchaeota(100)	Marine_Benthic_Group_B(100)	unclassified(100)	unclassified(100)	unclassified(100)
Otu0030	0	0	0	0	0	543	0	0	0	0	0	0	Archaea(100)	Euryarchaeota(100)	Thermoplasmata(100)	Thermoplasmatales(100)	unclassified(100)	unclassified(100)
Otu0031	0	0	0	3	459	0	0	0	0	13	11	0	Bacteria(100)	Planctomycetes(100)	Phycisphaerae(100)	MSBL9(100)	unclassified(100)	unclassified(100)
Otu0032	0	0	0	28	430	0	0	0	0	5	0	0	Bacteria(100)	Chloroflexi(100)	Dehalococcoidia(100)	FW22(100)	unclassified(100)	unclassified(100)
Otu0033	0	0	0	6	288	13	0	0	0	121	0	0	Bacteria(100)	Candidate_division_OP8(100)	unclassified(100)	unclassified(100)	unclassified(100)	unclassified(100)
Otu0034	0	0	0	0	0	0	0	382	0	0	0	0	Archaea(100)	Thaumarchaeota(100)	Miscellaneous_Crenarchaeotic_Group(100)	unclassified(100)	unclassified(100)	unclassified(100)
Otu0035	0	0	0	1	0	0	0	337	0	37	0	0	Bacteria(100)	Chloroflexi(100)	Dehalococcoidia(100)	unclassified(99)	unclassified(99)	unclassified(99)
Otu0036	0	0	0	0	0	0	0	0	0	0	369	0	Bacteria(100)	BHI80-139(100)	unclassified(100)	unclassified(100)	unclassified(100)	unclassified(100)
Otu0037	0	0	0	0	66	17	0	101	0	182	0	0	Bacteria(100)	Chloroflexi(100)	Dehalococcoidia(100)	vadinBA26(98)	unclassified(98)	unclassified(98)
Otu0038	0	0	0	1	47	1	5	216	0	31	51	9	Bacteria(100)	Proteobacteria(100)	Alphaproteobacteria(100)	Rhizobiales(100)	Bradyrhizobiaceae(100)	unclassified(100)
Otu0039	13	4	12	0	10	0	1	51	5	18	208	20	Bacteria(100)	Actinobacteria(100)	Actinobacteria(100)	Propionibacteriales(100)	Propionibacteriaceae(100)	Propionibacterium(100)
Otu0040	0	0	0	20	20	0	0	0	0	35	262	0	Bacteria(100)	Chloroflexi(100)	MSB-5B2(100)	unclassified(100)	unclassified(100)	unclassified(100)
Otu0041	0	0	0	0	0	0	0	0	0	0	0	337	Bacteria(100)	Proteobacteria(100)	Gammaproteobacteria(100)	Oceanospirillales(100)	SAR86_clade(100)	unclassified(100)
Otu0042	0	0	0	0	0	0	0	311	0	0	0	0	Bacteria(100)	unclassified(100)	unclassified(100)	unclassified(100)	unclassified(100)	unclassified(100)
Otu0043	0	0	0	0	0	255	0	0	0	0	51	0	Archaea(100)	Thaumarchaeota(92)	unclassified(92)	unclassified(92)	unclassified(92)	unclassified(92)
Otu0044	0	0	0	16	161	0	0	0	0	127	0	0	Bacteria(100)	Planctomycetes(100)	Phycisphaerae(100)	MSBL9(100)	unclassified(100)	unclassified(100)
Otu0045	0	0	0	0	0	0	0	302	0	0	0	0	Archaea(100)	Thaumarchaeota(100)	Miscellaneous_Crenarchaeotic_Group(100)	unclassified(100)	unclassified(100)	unclassified(100)
Otu0046	0	0	0	2	277	3	0	0	0	3	0	0	Bacteria(100)	Deferribacteres(100)	Deferribacteres(100)	Deferribacterales(100)	SAR406_clade(Marine_group_A)(100)	unclassified(100)
Otu0047	0	0	0	26	241	3	0	0	0	6	0	0	Bacteria(100)	Planctomycetes(100)	Phycisphaerae(100)	MSBL9(100)	unclassified(100)	unclassified(100)
Otu0048	0	0	0	8	18	233	0	0	0	7	2	0	Archaea(100)	Euryarchaeota(100)	Thermoplasmata(100)	South_African_Goldmine_Gp(SAGMEG)(100)	unclassified(100)	unclassified(100)
Otu0049	0	0	0	0	29	6	0	196	0	35	0	1	Bacteria(100)	Chloroflexi(100)	Dehalococcoidia(100)	unclassified(100)	unclassified(100)	unclassified(100)
Otu0050	0	0	0	14	51	162	0	0	0	31	0	0	Bacteria(100)	Chloroflexi(100)	Dehalococcoidia(100)	Napoli-4B-65(79)	unclassified(79)	unclassified(79)
Otu0051	0	0	0	0	1	0	0	203	0	13	0	0	Bacteria(100)	Chloroflexi(100)	Dehalococcoidia(100)	MSBL5(100)	unclassified(100)	unclassified(100)
Otu0052	0	0	0	11	201	0	0	0	0	0	0	0	Bacteria(100)	Chloroflexi(100)	Dehalococcoidia(100)	unclassified(100)	unclassified(100)	unclassified(100)
Otu0053	0	0	0	11	121	0	0	0	0	59	0	0	Bacteria(100)	Planctomycetes(100)	Phycisphaerae(100)	MSBL9(100)	unclassified(100)	unclassified(100)
Otu0054	0	0	0	0	0	179	0	0	0	0	12	0	Archaea(100)	Thaumarchaeota(89)	unclassified(89)	unclassified(89)	unclassified(89)	unclassified(89)
Otu0055	11	0	8	0	0	0	0	108	19	39	0	5	Bacteria(100)	Proteobacteria(100)	Alphaproteobacteria(100)	Rhizobiales(100)	Methylobacteriaceae(100)	Methylobacterium(100)
Otu0056	0	0	0	0	0	0	0	0	0	0	0	189	Bacteria(100)	Proteobacteria(100)	Alphaproteobacteria(100)	SAR11_clade(100)	Surface_1(100)	unclassified(71)
Otu0057	0	0	0	79	55	0	0	0	0	46	0	0	Bacteria(100)	Chloroflexi(100)	Dehalococcoidia(100)	GIF3(100)	unclassified(100)	unclassified(100)
Otu0058	0	0	0	78	49	1	0	0	0	50	0	0	Bacteria(100)	Chloroflexi(100)	Dehalococcoidia(100)	unclassified(100)	unclassified(100)	unclassified(100)
Otu0059	0	0	0	0	0	0	0	177	0	0	0	0	Bacteria(100)	unclassified(100)	unclassified(100)	unclassified(100)	unclassified(100)	unclassified(100)
Otu0060	0	0	0	0	140	0	0	0	0	33	0	0	Bacteria(100)	Proteobacteria(100)	Deltaproteobacteria(100)	Desulfarculales(100)	Desulfarculaceae(100)	unclassified(100)
Otu0061	0	0	0	0	64	3	0	17	0	87	0	0	Bacteria(100)	Planctomycetes(100)	Phycisphaerae(100)	MSBL9(100)	unclassified(100)	unclassified(100)
Otu0062	0	0	0	10	14	3	0	0	0	1	140	0	Bacteria(100)	Chloroflexi(96)	unclassified(96)	unclassified(96)	unclassified(96)	unclassified(96)
Otu0063	0	0	0	148	10	0	0	0	0	2	0	0	Bacteria(100)	Chloroflexi(100)	Dehalococcoidia(100)	unclassified(94)	unclassified(94)	unclassified(94)
Otu0064	0	0	0	12	127	0	0	0	0	18	0	0	Bacteria(100)	Chloroflexi(100)	Dehalococcoidia(100)	unclassified(100)	unclassified(100)	unclassified(100)
Otu0065	7	0	1	0	8	1	1	29	62	16	26	2	Bacteria(100)	Proteobacteria(100)	Gammaproteobacteria(100)	Enterobacteriales(100)	Enterobacteriaceae(100)	unclassified(100)
Otu0066	0	3	0	1	6	2	0	73	16	0	49	0	Bacteria(100)	Proteobacteria(100)	Alphaproteobacteria(100)	Rhizobiales(100)	Bradyrhizobiaceae(100)	Bradyrhizobium(100)
Otu0067	0	0	0	6	104	8	0	0	0	31	0	0	Bacteria(100)	Chloroflexi(100)	Dehalococcoidia(100)	unclassified(99)	unclassified(99)	unclassified(99)
Otu0068	0	0	0	18	76	26	0	0	0	14	14	0	Bacteria(100)	Chloroflexi(100)	Dehalococcoidia(100)	unclassified(96)	unclassified(96)	unclassified(96)
Otu0069	0	0	0	0	129	0	0	0	0	14	0	0	Bacteria(100)	Deferribacteres(100)	Deferribacteres(100)	Deferribacterales(100)	SAR406_clade(Marine_group_A)(100)	unclassified(100)
Otu0070	0	0	0	0	0	0	0	141	0	0	0	0	Bacteria(100)	unclassified(100)	unclassified(100)	unclassified(100)	unclassified(100)	unclassified(100)
Otu0071	0	0	0	1	3	0	0	136	0	0	0	0	Archaea(100)	Thaumarchaeota(100)	Miscellaneous_Crenarchaeotic_Group(100)	unclassified(100)	unclassified(100)	unclassified(100)
Otu0072	0	0	0	0	1	0	0	0	0	0	0	134	Bacteria(100)	Proteobacteria(100)	Alphaproteobacteria(100)	SAR11_clade(100)	Surface_4(100)	unclassified(100)
Otu0073	0	0	0	0	0	0	0	0	0	0	0	133	Bacteria(100)	Bacteroidetes(100)	Flavobacteriia(100)	Flavobacteriales(100)	Flavobacteriaceae(100)	NS4_marine_group(100)
Otu0074	0	8	12	0	29	0	0	80	0	0	0	3	Bacteria(100)	Cyanobacteria(100)	Melainabacteria(100)	Obscuribacterales(100)	unclassified(100)	unclassified(100)
Otu0075	7	0	10	0	0	0	0	0	41	0	61	11	Bacteria(100)	Proteobacteria(100)	Alphaproteobacteria(100)	Rhizobiales(100)	Methylobacteriaceae(100)	Methylobacterium(100)
Otu0076	0	21	0	0	0	0	0	0	0	0	9	99	Bacteria(100)	Cyanobacteria(100)	Cyanobacteria(100)	SubsectionI(100)	FamilyI(100)	Synechococcus(98)
Otu0077	0	0	0	38	56	0	0	0	0	33	0	0	Bacteria(100)	Chloroflexi(100)	Dehalococcoidia(100)	unclassified(100)	unclassified(100)	unclassified(100)
Otu0078	0	0	0	77	37	0	0	0	0	10	0	0	Bacteria(100)	Actinobacteria(100)	OPB41(100)	unclassified(100)	unclassified(100)	unclassified(100)
Otu0079	0	17	7	54	0	13	0	16	5	2	8	1	Bacteria(100)	Proteobacteria(100)	Gammaproteobacteria(100)	Pseudomonadales(100)	Pseudomonadaceae(100)	Pseudomonas(100)
Otu0080	0	0	0	9	20	0	0	0	0	0	85	0	Bacteria(100)	Candidate_division_OP8(100)	unclassified(100)	unclassified(100)	unclassified(100)	unclassified(100)
Otu0081	0	107	0	0	0	0	0	0	0	0	5	0	Bacteria(100)	Firmicutes(100)	Bacilli(100)	Lactobacillales(100)	Lactobacillaceae(100)	Lactobacillus(100)
Otu0082	0	0	0	0	4	0	0	102	0	0	0	0	Bacteria(100)	Chloroflexi(100)	Dehalococcoidia(100)	unclassified(100)	unclassified(100)	unclassified(100)
Otu0083	0	0	0	0	3	0	0	79	0	0	17	7	Bacteria(100)	Firmicutes(100)	Bacilli(100)	Lactobacillales(100)	Streptococcaceae(100)	Streptococcus(100)
Otu0084	0	0	0	1	10	0	0	20	0	73	0	0	Bacteria(100)	Candidate_division_OP8(100)	unclassified(100)	unclassified(100)	unclassified(100)	unclassified(100)
Otu0085	0	0	0	0	0	0	0	0	0	104	0	0	Bacteria(100)	unclassified(100)	unclassified(100)	unclassified(100)	unclassified(100)	unclassified(100)
Otu0086	0	4	1	1	0	0	0	20	48	5	21	4	Bacteria(100)	Proteobacteria(100)	Gammaproteobacteria(100)	Pseudomonadales(100)	Moraxellaceae(100)	Acinetobacter(100)
Otu0087	0	0	0	6	47	0	0	45	0	5	0	0	Bacteria(100)	Chloroflexi(100)	Dehalococcoidia(100)	unclassified(100)	unclassified(100)	unclassified(100)
Otu0088	0	0	0	98	0	0	0	0	0	0	0	0	Archaea(100)	Thaumarchaeota(100)	Group_C3(100)	unclassified(100)	unclassified(100)	unclassified(100)
Otu0089	0	0	0	74	3	0	0	0	0	21	0	0	Bacteria(100)	BHI80-139(99)	unclassified(99)	unclassified(99)	unclassified(99)	unclassified(99)
Otu0090	0	0	0	0	1	0	0	89	0	6	0	0	Bacteria(100)	Chloroflexi(100)	Dehalococcoidia(100)	FS117-23B-02(100)	unclassified(100)	unclassified(100)
Otu0091	0	0	0	20	29	0	0	21	0	25	0	0	Bacteria(100)	BHI80-139(100)	unclassified(100)	unclassified(100)	unclassified(100)	unclassified(100)
Otu0092	0	0	0	0	0	0	0	95	0	0	0	0	Bacteria(100)	Chloroflexi(100)	Dehalococcoidia(100)	MSBL5(99)	unclassified(99)	unclassified(99)
Otu0093	3	2	0	0	0	0	0	66	0	0	23	0	Bacteria(100)	Actinobacteria(100)	Actinobacteria(100)	Micrococcales(100)	Micrococcaceae(100)	Micrococcus(100)
Otu0094	0	0	0	6	57	0	0	0	0	27	0	0	Bacteria(100)	Chloroflexi(100)	Dehalococcoidia(100)	unclassified(100)	unclassified(100)	unclassified(100)
Otu0095	0	0	0	8	82	0	0	0	0	0	0	0	Bacteria(100)	Chloroflexi(100)	Dehalococcoidia(100)	Napoli-4B-65(100)	unclassified(100)	unclassified(100)
Otu0096	0	0	0	0	0	0	0	0	0	0	0	88	Bacteria(100)	Proteobacteria(100)	Gammaproteobacteria(100)	unclassified(100)	unclassified(100)	unclassified(100)
Otu0097	0	0	0	13	52	6	0	1	0	13	0	0	Bacteria(100)	Chloroflexi(100)	Dehalococcoidia(100)	unclassified(78)	unclassified(78)	unclassified(78)
Otu0098	0	0	0	10	30	12	0	0	0	33	0	0	Bacteria(100)	Chloroflexi(100)	Dehalococcoidia(100)	Napoli-4B-65(100)	unclassified(100)	unclassified(100)
Otu0099	0	0	0	0	0	0	0	0	0	0	0	83	Bacteria(100)	Verrucomicrobia(100)	Opitutae(100)	Puniceicoccales(100)	Puniceicoccaceae(100)	marine_group(100)
Otu0100	1	0	0	2	6	0	0	47	0	0	23	1	Bacteria(100)	Proteobacteria(100)	Alphaproteobacteria(100)	Sphingomonadales(100)	Sphingomonadaceae(100)	Sphingomonas(100)
Otu0101	1	0	0	0	0	0	0	71	0	0	0	7	Bacteria(100)	Proteobacteria(100)	Alphaproteobacteria(100)	Caulobacterales(100)	Caulobacteraceae(100)	Caulobacter(100)
Otu0102	0	0	0	0	0	0	0	68	0	11	0	0	Bacteria(100)	Chloroflexi(100)	Dehalococcoidia(100)	vadinBA26(100)	unclassified(100)	unclassified(100)
Otu0103	0	0	0	0	0	0	0	0	0	0	0	78	Bacteria(100)	Proteobacteria(98)	Deltaproteobacteria(97)	unclassified(97)	unclassified(97)	unclassified(97)
Otu0104	0	0	0	12	51	0	0	0	0	13	0	0	Bacteria(100)	Chloroflexi(100)	Dehalococcoidia(100)	Sh765B-AG-111(79)	unclassified(79)	unclassified(79)
Otu0105	0	0	0	0	76	0	0	0	0	0	0	0	Bacteria(100)	unclassified(100)	unclassified(100)	unclassified(100)	unclassified(100)	unclassified(100)
Otu0106	0	0	0	0	40	4	0	0	0	32	0	0	Bacteria(100)	Chloroflexi(100)	Dehalococcoidia(100)	unclassified(100)	unclassified(100)	unclassified(100)
Otu0107	0	0	0	0	9	0	0	44	0	7	12	3	Bacteria(100)	Proteobacteria(100)	Betaproteobacteria(100)	unclassified(100)	unclassified(100)	unclassified(100)
Otu0108	0	0	0	0	0	0	0	53	0	5	14	0	Bacteria(100)	Actinobacteria(100)	Actinobacteria(100)	Corynebacteriales(100)	Corynebacteriaceae(99)	Corynebacterium(99)
Otu0109	0	0	0	8	23	34	0	5	0	0	0	0	Bacteria(100)	Chloroflexi(100)	Dehalococcoidia(100)	unclassified(95)	unclassified(95)	unclassified(95)
Otu0110	0	0	0	2	53	7	0	0	0	8	0	0	Bacteria(100)	Chloroflexi(100)	Dehalococcoidia(100)	unclassified(100)	unclassified(100)	unclassified(100)
Otu0111	0	0	0	1	12	0	0	0	0	57	0	0	Bacteria(100)	Chloroflexi(100)	Dehalococcoidia(100)	Sh765B-AG-111(100)	unclassified(100)	unclassified(100)
Otu0112	0	0	0	0	0	69	0	0	0	0	0	0	Bacteria(100)	Proteobacteria(100)	Alphaproteobacteria(100)	unclassified(99)	unclassified(99)	unclassified(99)
Otu0113	0	0	0	0	66	0	0	0	0	0	0	0	Bacteria(100)	unclassified(100)	unclassified(100)	unclassified(100)	unclassified(100)	unclassified(100)
Otu0114	0	0	0	0	0	0	0	0	0	64	0	0	Bacteria(100)	Candidate_division_JS1(100)	unclassified(100)	unclassified(100)	unclassified(100)	unclassified(100)
Otu0115	0	0	0	0	0	0	0	36	0	1	21	6	Bacteria(100)	Proteobacteria(100)	Alphaproteobacteria(100)	Sphingomonadales(100)	Sphingomonadaceae(100)	Sphingomonas(100)
Otu0116	0	0	0	0	3	19	0	0	0	0	40	0	Bacteria(100)	Chloroflexi(100)	Dehalococcoidia(100)	vadinBA26(97)	unclassified(97)	unclassified(97)
Otu0117	0	0	0	23	23	0	0	0	0	15	0	0	Bacteria(100)	Chloroflexi(100)	Dehalococcoidia(100)	unclassified(61)	unclassified(61)	unclassified(61)
Otu0118	0	0	0	1	0	0	0	6	0	0	53	0	Bacteria(100)	Actinobacteria(100)	Actinobacteria(100)	Corynebacteriales(100)	Corynebacteriaceae(100)	Corynebacterium(100)
Otu0119	0	0	0	0	0	0	0	0	0	0	0	59	Bacteria(100)	Deferribacteres(100)	Deferribacteres(100)	Deferribacterales(100)	SAR406_clade(Marine_group_A)(100)	unclassified(100)
Otu0120	0	0	0	43	0	0	0	0	0	16	0	0	Bacteria(100)	Chloroflexi(100)	Dehalococcoidia(100)	unclassified(75)	unclassified(75)	unclassified(75)
Otu0121	0	0	0	0	0	0	0	0	17	0	6	36	Bacteria(100)	Proteobacteria(100)	Gammaproteobacteria(100)	Oceanospirillales(100)	Halomonadaceae(100)	Halomonas(100)
Otu0122	0	0	0	0	0	0	0	0	0	0	0	59	unclassified(100)
Otu0123	0	0	0	52	0	5	0	0	0	0	0	0	Bacteria(100)	Proteobacteria(100)	Alphaproteobacteria(100)	Rhizobiales(100)	Phyllobacteriaceae(100)	Phyllobacterium(100)
Otu0124	0	0	0	0	33	0	0	0	0	23	0	0	Bacteria(100)	Chloroflexi(100)	Dehalococcoidia(100)	Sh765B-AG-111(99)	unclassified(99)	unclassified(99)
Otu0125	0	0	0	0	0	0	0	0	0	0	0	56	Bacteria(100)	Proteobacteria(100)	Alphaproteobacteria(100)	Caulobacterales(100)	Caulobacteraceae(100)	Caulobacter(99)
Otu0126	0	0	0	0	31	0	0	0	0	24	0	0	Bacteria(100)	Chloroflexi(100)	Dehalococcoidia(100)	vadinBA26(88)	unclassified(88)	unclassified(88)
Otu0127	0	0	0	0	0	0	0	0	0	0	0	54	Bacteria(100)	Proteobacteria(100)	Gammaproteobacteria(100)	Oceanospirillales(100)	SAR86_clade(100)	unclassified(100)
Otu0128	0	0	0	0	9	0	0	0	0	43	0	0	Bacteria(100)	NPL-UPA2(100)	unclassified(100)	unclassified(100)	unclassified(100)	unclassified(100)
Otu0129	0	0	0	0	0	0	0	51	0	0	0	0	Bacteria(100)	Firmicutes(100)	Bacilli(100)	Bacillales(100)	Paenibacillaceae(100)	Paenibacillus(100)
Otu0130	0	0	0	0	51	0	0	0	0	0	0	0	Bacteria(100)	Planctomycetes(100)	Phycisphaerae(100)	MSBL9(100)	unclassified(100)	unclassified(100)
Otu0131	0	0	0	0	50	0	0	0	0	0	0	0	Bacteria(100)	Chloroflexi(100)	Anaerolineae(100)	Anaerolineales(100)	Anaerolineaceae(100)	unclassified(100)
Otu0132	0	0	0	0	0	0	0	49	0	0	0	0	Bacteria(100)	unclassified(100)	unclassified(100)	unclassified(100)	unclassified(100)	unclassified(100)
Otu0133	0	0	0	0	0	0	0	0	0	0	0	48	unclassified(100)
Otu0134	0	0	0	15	6	7	0	15	0	5	0	0	Bacteria(100)	Chloroflexi(100)	Dehalococcoidia(100)	vadinBA26(100)	unclassified(100)	unclassified(100)
Otu0135	0	0	0	10	22	0	0	0	0	16	0	0	Bacteria(100)	Chloroflexi(100)	Dehalococcoidia(100)	Napoli-4B-65(82)	unclassified(82)	unclassified(82)
Otu0136	0	0	0	0	45	0	0	0	0	3	0	0	Bacteria(100)	unclassified(100)	unclassified(100)	unclassified(100)	unclassified(100)	unclassified(100)
Otu0137	0	0	0	5	42	0	0	0	0	0	0	0	Bacteria(100)	Chloroflexi(100)	Dehalococcoidia(100)	unclassified(90)	unclassified(90)	unclassified(90)
Otu0138	0	5	0	0	0	0	0	0	0	0	42	0	Bacteria(100)	Firmicutes(100)	Bacilli(100)	Lactobacillales(100)	Streptococcaceae(100)	Streptococcus(100)
Otu0139	0	0	0	4	16	25	0	0	0	1	0	0	Bacteria(100)	Chloroflexi(100)	Dehalococcoidia(100)	unclassified(94)	unclassified(94)	unclassified(94)
Otu0140	0	0	0	0	0	0	0	9	0	0	37	0	Bacteria(100)	Proteobacteria(100)	Betaproteobacteria(100)	Burkholderiales(100)	Comamonadaceae(100)	Comamonas(92)
Otu0141	0	0	0	0	44	0	0	0	0	0	0	0	Bacteria(100)	Planctomycetes(100)	Phycisphaerae(100)	MSBL9(100)	unclassified(100)	unclassified(100)
Otu0142	0	0	0	2	39	3	0	0	0	0	0	0	Bacteria(100)	Chloroflexi(100)	Dehalococcoidia(100)	unclassified(85)	unclassified(85)	unclassified(85)
Otu0143	0	0	0	0	0	44	0	0	0	0	0	0	Bacteria(100)	Proteobacteria(100)	Alphaproteobacteria(100)	Rhodospirillales(100)	Rhodospirillaceae(100)	Defluviicoccus(98)
Otu0144	0	0	0	0	23	0	0	0	0	21	0	0	Bacteria(100)	Candidate_division_KB1(100)	unclassified(100)	unclassified(100)	unclassified(100)	unclassified(100)
Otu0145	0	0	5	0	0	0	0	0	0	0	0	37	Bacteria(100)	Proteobacteria(100)	Gammaproteobacteria(100)	Alteromonadales(98)	Alteromonadaceae(98)	SAR92_clade(70)
Otu0146	0	0	0	0	22	20	0	0	0	0	0	0	Bacteria(100)	JL-ETNP-Z39(100)	unclassified(100)	unclassified(100)	unclassified(100)	unclassified(100)
Otu0147	0	0	0	0	2	0	0	40	0	0	0	0	Bacteria(100)	Proteobacteria(100)	Betaproteobacteria(100)	Burkholderiales(100)	Comamonadaceae(100)	Aquabacterium(98)
Otu0148	0	0	0	0	0	0	0	0	0	0	0	42	unclassified(100)
Otu0149	0	0	0	0	0	0	0	0	0	0	0	40	Bacteria(100)	Bacteroidetes(100)	unclassified(100)	unclassified(100)	unclassified(100)	unclassified(100)
Otu0150	0	0	0	1	27	1	0	0	0	0	11	0	Bacteria(100)	Proteobacteria(100)	Deltaproteobacteria(100)	Desulfobacterales(100)	Desulfobacteraceae(100)	SEEP-SRB1(100)
Otu0151	0	0	0	0	1	0	0	0	0	39	0	0	Bacteria(100)	unclassified(100)	unclassified(100)	unclassified(100)	unclassified(100)	unclassified(100)
Otu0152	0	0	0	0	0	39	0	0	0	0	0	0	Archaea(100)	Euryarchaeota(100)	Thermoplasmata(100)	Thermoplasmatales(100)	AMOS1A-4113-D04(100)	unclassified(100)
Otu0153	0	0	0	0	0	0	0	0	0	0	0	39	Bacteria(100)	Bacteroidetes(100)	Flavobacteriia(100)	Flavobacteriales(100)	Flavobacteriaceae(100)	Formosa(100)
Otu0154	0	0	0	0	0	21	1	0	0	0	17	0	Bacteria(100)	Chloroflexi(100)	Anaerolineae(100)	Anaerolineales(100)	Anaerolineaceae(100)	unclassified(100)
Otu0155	0	0	0	0	0	0	0	39	0	0	0	0	Archaea(100)	Thaumarchaeota(100)	Miscellaneous_Crenarchaeotic_Group(100)	unclassified(100)	unclassified(100)	unclassified(100)
Otu0156	0	0	0	0	8	0	0	0	0	5	24	1	Bacteria(100)	Proteobacteria(100)	Betaproteobacteria(100)	Burkholderiales(100)	Comamonadaceae(100)	Roseateles(100)
Otu0157	0	0	0	0	0	0	0	36	0	0	0	2	Bacteria(100)	Bacteroidetes(100)	Sphingobacteriia(100)	Sphingobacteriales(100)	Chitinophagaceae(100)	Niastella(95)
Otu0158	0	0	0	0	0	0	0	0	0	0	0	38	Bacteria(100)	Proteobacteria(100)	Alphaproteobacteria(100)	Rhodobacterales(100)	Rhodobacteraceae(100)	Roseobacter_clade_OCT_lineage(61)
Otu0159	0	0	10	0	8	0	0	18	0	0	0	2	Bacteria(100)	Proteobacteria(100)	Betaproteobacteria(100)	Burkholderiales(100)	Oxalobacteraceae(100)	Janthinobacterium(93)
Otu0160	0	0	0	0	12	0	0	0	0	26	0	0	Bacteria(100)	Chloroflexi(100)	Dehalococcoidia(100)	vadinBA26(100)	unclassified(100)	unclassified(100)
Otu0161	0	0	0	0	8	0	0	0	0	29	0	0	Bacteria(100)	unclassified(100)	unclassified(100)	unclassified(100)	unclassified(100)	unclassified(100)
Otu0162	0	0	0	0	0	0	0	0	0	0	0	37	Bacteria(100)	Proteobacteria(100)	Gammaproteobacteria(100)	Alteromonadales(100)	Alteromonadaceae(100)	BD1-7_clade(92)
Otu0163	0	0	0	0	0	16	0	0	0	0	21	0	Archaea(100)	Euryarchaeota(100)	Thermoplasmata(100)	Thermoplasmatales(100)	unclassified(100)	unclassified(100)
Otu0164	10	11	0	0	0	0	0	0	11	0	0	4	Bacteria(100)	Proteobacteria(100)	Betaproteobacteria(100)	Burkholderiales(100)	Comamonadaceae(100)	Pelomonas(64)
Otu0165	0	0	0	0	31	0	0	0	0	5	0	0	Bacteria(100)	Planctomycetes(100)	Phycisphaerae(100)	MSBL9(100)	unclassified(100)	unclassified(100)
Otu0166	0	0	0	0	0	0	0	0	0	0	0	36	Bacteria(100)	Proteobacteria(100)	Gammaproteobacteria(100)	unclassified(87)	unclassified(87)	unclassified(87)
Otu0167	0	0	0	0	7	0	1	17	0	0	8	2	Bacteria(100)	Proteobacteria(100)	Alphaproteobacteria(100)	Rickettsiales(100)	unclassified(100)	unclassified(100)
Otu0168	0	0	0	0	0	0	0	0	0	0	0	35	Bacteria(100)	Bacteroidetes(100)	Flavobacteriia(100)	Flavobacteriales(100)	Cryomorphaceae(100)	NS10_marine_group(100)
Otu0169	0	0	1	0	0	0	0	0	0	0	0	34	Bacteria(100)	Actinobacteria(100)	Acidimicrobiia(100)	Acidimicrobiales(100)	OM1_clade(100)	Candidatus_Actinomarina(100)
Otu0170	0	0	0	3	21	0	0	0	0	10	0	0	Bacteria(100)	unclassified(100)	unclassified(100)	unclassified(100)	unclassified(100)	unclassified(100)
Otu0171	0	0	0	27	0	7	0	0	0	0	0	0	Bacteria(100)	Proteobacteria(100)	Alphaproteobacteria(100)	Rhizobiales(100)	Rhizobiaceae(100)	Rhizobium(100)
Otu0172	0	0	0	0	34	0	0	0	0	0	0	0	Bacteria(100)	Candidate_division_OP3(100)	unclassified(100)	unclassified(100)	unclassified(100)	unclassified(100)
Otu0173	0	0	0	0	8	2	0	21	0	3	0	0	Bacteria(100)	Chloroflexi(100)	Dehalococcoidia(100)	vadinBA26(86)	unclassified(86)	unclassified(86)
Otu0174	0	0	0	0	0	0	0	0	0	0	7	27	Bacteria(100)	Planctomycetes(100)	Planctomycetacia(100)	Planctomycetales(100)	Planctomycetaceae(100)	unclassified(98)
Otu0175	0	0	0	0	0	7	0	12	0	15	0	0	Bacteria(100)	Chloroflexi(100)	Dehalococcoidia(100)	unclassified(100)	unclassified(100)	unclassified(100)
Otu0176	0	0	0	0	0	0	0	0	0	0	0	34	Bacteria(100)	Proteobacteria(100)	Betaproteobacteria(100)	Burkholderiales(100)	Burkholderiaceae(98)	Burkholderia(98)
Otu0177	0	0	0	9	9	0	0	0	0	16	0	0	Bacteria(100)	Candidate_division_OD1(100)	Unknown_Class(100)	Unknown_Order(100)	Unknown_Family(100)	Candidatus_Paceibacter(100)
Otu0178	0	0	0	0	0	15	0	0	0	0	18	0	Bacteria(100)	Acidobacteria(82)	Acidobacteria(82)	unclassified(100)	unclassified(100)	unclassified(100)
Otu0179	0	0	0	0	0	0	0	32	0	0	0	0	Archaea(100)	Euryarchaeota(100)	Thermoplasmata(100)	South_African_Goldmine_Gp(SAGMEG)(100)	unclassified(100)	unclassified(100)
Otu0180	0	0	0	2	11	0	0	0	0	3	16	0	Bacteria(100)	Chloroflexi(100)	Dehalococcoidia(100)	unclassified(100)	unclassified(100)	unclassified(100)
Otu0181	0	0	0	0	0	0	0	0	0	0	0	32	Bacteria(100)	Proteobacteria(100)	Alphaproteobacteria(100)	Rickettsiales(100)	SAR116_clade(100)	unclassified(100)
Otu0182	0	0	0	0	0	0	0	32	0	0	0	0	Bacteria(100)	Chloroflexi(100)	Dehalococcoidia(97)	MSBL5(97)	unclassified(97)	unclassified(97)
Otu0183	0	0	0	0	0	0	0	32	0	0	0	0	Bacteria(100)	Chloroflexi(100)	Dehalococcoidia(100)	vadinBA26(100)	unclassified(100)	unclassified(100)
Otu0184	0	0	0	0	27	1	0	0	0	3	0	0	Bacteria(100)	Chloroflexi(100)	Dehalococcoidia(100)	unclassified(100)	unclassified(100)	unclassified(100)
Otu0185	0	0	0	4	6	0	0	0	0	2	19	0	Bacteria(100)	Actinobacteria(100)	Actinobacteria(100)	Micrococcales(100)	Microbacteriaceae(100)	unclassified(100)
Otu0186	0	0	0	0	3	0	0	27	0	1	0	0	Bacteria(100)	Chloroflexi(100)	Dehalococcoidia(100)	unclassified(100)	unclassified(100)	unclassified(100)
Otu0187	0	0	0	0	0	0	0	0	0	0	0	31	Bacteria(100)	Bacteroidetes(100)	Flavobacteriia(100)	Flavobacteriales(100)	Flavobacteriaceae(100)	NS2b_marine_group(100)
Otu0188	12	18	0	0	0	0	0	0	0	0	0	0	Bacteria(100)	unclassified(100)	unclassified(100)	unclassified(100)	unclassified(100)	unclassified(100)
Otu0189	0	0	0	0	0	0	0	0	30	0	0	0	Bacteria(100)	Firmicutes(100)	Bacilli(100)	Bacillales(100)	Listeriaceae(100)	unclassified(94)
Otu0190	0	0	0	0	0	0	0	0	0	0	0	29	unclassified(100)
Otu0191	0	0	0	5	18	5	0	0	0	0	0	0	Bacteria(100)	Chloroflexi(100)	Dehalococcoidia(100)	unclassified(100)	unclassified(100)	unclassified(100)
Otu0192	0	0	0	8	16	0	0	0	0	4	0	0	Bacteria(100)	Actinobacteria(100)	OPB41(100)	unclassified(100)	unclassified(100)	unclassified(100)
Otu0193	0	0	0	0	12	14	0	0	0	2	0	0	Bacteria(100)	Chloroflexi(100)	Dehalococcoidia(100)	unclassified(100)	unclassified(100)	unclassified(100)
Otu0194	0	0	0	1	3	0	0	12	0	3	9	0	Bacteria(100)	Proteobacteria(100)	Betaproteobacteria(100)	Burkholderiales(100)	Comamonadaceae(100)	Delftia(97)
Otu0195	0	0	0	15	0	1	0	12	0	0	0	0	Bacteria(100)	Proteobacteria(100)	Gammaproteobacteria(100)	Xanthomonadales(100)	Xanthomonadaceae(100)	Stenotrophomonas(100)
Otu0196	0	0	0	0	0	0	0	0	0	0	0	28	Bacteria(100)	Verrucomicrobia(100)	Verrucomicrobiae(100)	Verrucomicrobiales(100)	Verrucomicrobiaceae(100)	Roseibacillus(100)
Otu0197	0	0	0	0	28	0	0	0	0	0	0	0	Bacteria(100)	Planctomycetes(100)	Phycisphaerae(100)	MSBL9(100)	unclassified(100)	unclassified(100)
Otu0198	0	0	0	0	0	0	0	13	0	14	0	0	Bacteria(100)	Chloroflexi(100)	Dehalococcoidia(100)	unclassified(100)	unclassified(100)	unclassified(100)
Otu0199	0	0	0	3	21	2	0	0	0	1	0	0	Bacteria(100)	Chloroflexi(100)	Anaerolineae(97)	Anaerolineales(97)	Anaerolineaceae(97)	unclassified(97)
Otu0200	0	0	0	14	0	0	0	0	0	0	11	2	Bacteria(100)	Firmicutes(100)	Bacilli(100)	Lactobacillales(100)	Aerococcaceae(93)	Aerococcus(93)
Otu0201	0	0	0	0	0	0	0	19	0	1	6	0	Bacteria(100)	Firmicutes(100)	Negativicutes(100)	Selenomonadales(100)	Veillonellaceae(100)	Veillonella(100)
Otu0202	0	0	0	0	0	0	0	26	0	0	0	0	Bacteria(100)	NPL-UPA2(100)	unclassified(100)	unclassified(100)	unclassified(100)	unclassified(100)
Otu0203	0	4	0	0	0	0	0	19	0	3	0	0	Bacteria(100)	Actinobacteria(100)	Actinobacteria(100)	Micrococcales(100)	Microbacteriaceae(100)	Microbacterium(100)
Otu0204	0	0	0	0	0	0	0	26	0	0	0	0	Bacteria(100)	Chloroflexi(100)	Dehalococcoidia(100)	unclassified(97)	unclassified(97)	unclassified(97)
Otu0205	0	0	0	0	0	0	0	0	0	0	0	26	Bacteria(100)	Bacteroidetes(100)	Flavobacteriia(100)	Flavobacteriales(100)	Flavobacteriaceae(100)	NS4_marine_group(100)
Otu0206	0	0	0	0	25	0	0	0	0	0	0	0	Bacteria(100)	Planctomycetes(100)	Phycisphaerae(100)	Phycisphaerales(100)	unclassified(100)	unclassified(100)
Otu0207	0	0	0	0	0	0	0	25	0	0	0	0	Archaea(100)	Thaumarchaeota(100)	Miscellaneous_Crenarchaeotic_Group(100)	unclassified(100)	unclassified(100)	unclassified(100)
Otu0208	0	0	0	0	9	0	0	0	0	16	0	0	Bacteria(100)	Planctomycetes(100)	Phycisphaerae(100)	MSBL9(100)	unclassified(100)	unclassified(100)
Otu0209	0	0	0	8	17	0	0	0	0	0	0	0	Bacteria(100)	Chloroflexi(100)	Dehalococcoidia(100)	GIF3(100)	unclassified(100)	unclassified(100)
Otu0210	0	0	0	2	17	0	0	0	0	6	0	0	Bacteria(100)	Chloroflexi(100)	Dehalococcoidia(100)	unclassified(100)	unclassified(100)	unclassified(100)
Otu0211	0	0	0	0	0	0	0	0	0	25	0	0	Bacteria(100)	Planctomycetes(100)	Phycisphaerae(100)	MSBL9(100)	unclassified(100)	unclassified(100)
Otu0212	0	12	0	0	0	0	0	0	0	0	0	13	Bacteria(100)	Proteobacteria(100)	Betaproteobacteria(100)	Methylophilales(100)	Methylophilaceae(100)	OM43_clade(92)
Otu0213	0	0	0	0	0	1	0	0	0	24	0	0	Bacteria(100)	Chloroflexi(100)	Dehalococcoidia(100)	vadinBA26(100)	unclassified(100)	unclassified(100)
Otu0214	0	0	0	0	0	22	0	0	0	0	3	0	Bacteria(100)	Chloroflexi(100)	JG30-KF-CM66(100)	unclassified(100)	unclassified(100)	unclassified(100)
Otu0215	0	0	0	0	0	0	0	0	0	0	25	0	Bacteria(100)	Firmicutes(100)	Clostridia(100)	Clostridiales(100)	Family_XI(100)	Anaerococcus(100)
Otu0216	0	0	0	1	22	0	0	0	0	1	0	0	Bacteria(100)	Planctomycetes(100)	Phycisphaerae(100)	MSBL9(100)	unclassified(100)	unclassified(100)
Otu0217	0	0	0	0	0	1	0	0	0	0	20	3	Bacteria(100)	Actinobacteria(100)	Actinobacteria(100)	Corynebacteriales(100)	Corynebacteriaceae(100)	Corynebacterium(100)
Otu0218	0	0	0	0	0	24	0	0	0	0	0	0	Bacteria(100)	unclassified(100)	unclassified(100)	unclassified(100)	unclassified(100)	unclassified(100)
Otu0219	0	0	0	4	18	2	0	0	0	0	0	0	Bacteria(100)	BHI80-139(100)	unclassified(100)	unclassified(100)	unclassified(100)	unclassified(100)
Otu0220	0	0	0	0	0	0	0	22	0	0	0	1	Bacteria(100)	Proteobacteria(100)	Betaproteobacteria(100)	Neisseriales(100)	Neisseriaceae(100)	unclassified(96)
Otu0221	0	0	0	0	0	0	0	0	0	0	23	0	Bacteria(100)	Candidate_division_OP11(100)	unclassified(100)	unclassified(100)	unclassified(100)	unclassified(100)
Otu0222	0	0	0	0	0	23	0	0	0	0	0	0	Archaea(100)	unclassified(100)	unclassified(100)	unclassified(100)	unclassified(100)	unclassified(100)
Otu0223	0	0	0	1	22	0	0	0	0	0	0	0	Bacteria(100)	Candidate_division_WS3(100)	unclassified(79)	unclassified(79)	unclassified(79)	unclassified(79)
Otu0224	0	0	0	0	0	0	0	17	0	0	0	6	Bacteria(100)	Actinobacteria(100)	Actinobacteria(100)	Micrococcales(100)	Microbacteriaceae(100)	Curtobacterium(96)
Otu0225	0	0	0	0	0	0	0	0	0	0	0	23	unclassified(100)
Otu0226	0	0	0	0	0	0	0	0	0	0	0	23	unclassified(100)
Otu0227	0	0	0	0	6	0	0	0	0	16	0	0	Bacteria(100)	TA06(100)	unclassified(100)	unclassified(100)	unclassified(100)	unclassified(100)
Otu0228	0	0	0	0	22	0	0	0	0	0	0	0	Bacteria(100)	Candidate_division_OP3(100)	unclassified(100)	unclassified(100)	unclassified(100)	unclassified(100)
Otu0229	0	0	0	2	15	0	0	0	0	5	0	0	Bacteria(100)	Chloroflexi(100)	Dehalococcoidia(100)	GIF9(100)	unclassified(100)	unclassified(100)
Otu0230	0	0	0	0	22	0	0	0	0	0	0	0	Bacteria(100)	Proteobacteria(100)	Deltaproteobacteria(100)	Desulfobacterales(100)	Desulfobacteraceae(100)	SEEP-SRB1(100)
Otu0231	0	0	0	4	7	0	0	0	0	11	0	0	Bacteria(100)	Chloroflexi(100)	Dehalococcoidia(100)	unclassified(91)	unclassified(91)	unclassified(91)
Otu0232	0	0	0	0	0	0	0	0	0	0	0	22	Bacteria(100)	Proteobacteria(100)	Gammaproteobacteria(100)	Oceanospirillales(100)	SAR86_clade(100)	unclassified(100)
Otu0233	0	0	0	0	8	0	0	0	0	13	0	0	Bacteria(100)	Candidate_division_WS3(100)	Unknown_Class(100)	Unknown_Order(100)	Unknown_Family(100)	Candidatus_Latescibacter(100)
Otu0234	0	0	0	0	1	0	0	0	0	20	0	0	Bacteria(100)	Chloroflexi(100)	Dehalococcoidia(100)	unclassified(100)	unclassified(100)	unclassified(100)
Otu0235	0	0	0	0	0	0	0	0	0	21	0	0	Bacteria(100)	unclassified(100)	unclassified(100)	unclassified(100)	unclassified(100)	unclassified(100)
Otu0236	13	0	0	0	5	0	0	0	0	3	0	0	Bacteria(100)	Proteobacteria(100)	Gammaproteobacteria(96)	unclassified(96)	unclassified(96)	unclassified(96)
Otu0237	0	21	0	0	0	0	0	0	0	0	0	0	Bacteria(100)	Proteobacteria(100)	Gammaproteobacteria(100)	Xanthomonadales(100)	Xanthomonadaceae(100)	Luteibacter(96)
Otu0238	0	0	0	0	0	20	0	0	0	0	1	0	Archaea(100)	Euryarchaeota(100)	Thermoplasmata(100)	Thermoplasmatales(100)	AMOS1A-4113-D04(67)	unclassified(67)
Otu0239	0	0	0	0	0	1	0	0	0	0	19	0	Bacteria(100)	Nitrospirae(100)	Nitrospira(100)	Nitrospirales(100)	wb1-A12(100)	unclassified(100)
Otu0240	0	0	0	6	0	0	0	0	0	14	0	0	Bacteria(100)	Chloroflexi(100)	Dehalococcoidia(100)	GIF9(100)	unclassified(100)	unclassified(100)
Otu0241	0	0	0	0	20	0	0	0	0	0	0	0	Bacteria(100)	Planctomycetes(100)	Phycisphaerae(100)	MSBL9(100)	unclassified(100)	unclassified(100)
Otu0242	0	0	0	0	0	0	0	0	0	0	0	20	unclassified(100)
Otu0243	0	1	0	8	0	0	0	0	10	0	0	1	Bacteria(100)	Proteobacteria(100)	Betaproteobacteria(100)	Burkholderiales(100)	Comamonadaceae(100)	unclassified(90)
Otu0244	0	0	0	0	15	0	0	0	0	5	0	0	Bacteria(100)	Chloroflexi(100)	Dehalococcoidia(100)	Sh765B-AG-111(65)	unclassified(65)	unclassified(65)
Otu0245	0	0	0	0	0	0	0	0	0	0	0	20	Bacteria(100)	Proteobacteria(100)	Gammaproteobacteria(100)	Alteromonadales(100)	Idiomarinaceae(100)	Aliidiomarina(100)
Otu0246	0	0	0	0	0	0	0	0	0	0	0	20	Bacteria(100)	Proteobacteria(100)	Alphaproteobacteria(100)	Rhodospirillales(100)	Rhodospirillaceae(100)	AEGEAN-169_marine_group(100)
Otu0247	0	0	0	8	0	0	0	0	0	12	0	0	Bacteria(100)	Chloroflexi(100)	Dehalococcoidia(100)	unclassified(100)	unclassified(100)	unclassified(100)
Otu0248	0	0	0	0	0	20	0	0	0	0	0	0	Archaea(100)	Thaumarchaeota(100)	Marine_Benthic_Group_A(100)	unclassified(100)	unclassified(100)	unclassified(100)
Otu0249	0	0	0	20	0	0	0	0	0	0	0	0	Bacteria(100)	BHI80-139(100)	unclassified(100)	unclassified(100)	unclassified(100)	unclassified(100)
Otu0250	0	0	0	0	0	2	0	0	0	0	18	0	Bacteria(100)	Actinobacteria(100)	Actinobacteria(100)	Corynebacteriales(100)	Corynebacteriaceae(100)	Turicella(100)
Otu0251	0	0	0	0	0	0	0	0	0	20	0	0	Bacteria(100)	unclassified(100)	unclassified(100)	unclassified(100)	unclassified(100)	unclassified(100)
Otu0252	0	0	0	5	6	0	0	8	0	0	0	0	Bacteria(100)	Actinobacteria(100)	Actinobacteria(100)	Micrococcales(100)	Microbacteriaceae(100)	Microbacterium(100)
Otu0253	0	0	0	0	0	0	0	19	0	0	0	0	Bacteria(100)	Tenericutes(100)	Mollicutes(100)	Entomoplasmatales(100)	Entomoplasmatales_Incertae_Sedis(100)	Candidatus_Hepatoplasma(100)
Otu0254	0	0	0	0	0	0	0	0	0	0	0	19	Bacteria(100)	Verrucomicrobia(100)	Opitutae(100)	unclassified(100)	unclassified(100)	unclassified(100)
Otu0255	0	0	0	0	0	0	0	0	0	0	0	19	Bacteria(100)	Bacteroidetes(100)	Flavobacteriia(100)	Flavobacteriales(100)	NS7_marine_group(100)	unclassified(100)
Otu0256	0	0	0	0	0	0	0	0	0	19	0	0	Bacteria(100)	Planctomycetes(100)	Phycisphaerae(100)	MSBL9(100)	unclassified(100)	unclassified(100)
Otu0257	3	0	2	1	0	0	0	1	0	0	8	4	Bacteria(100)	Firmicutes(100)	Bacilli(100)	Bacillales(100)	Staphylococcaceae(100)	Staphylococcus(100)
Otu0258	0	0	0	0	11	0	0	0	0	7	0	0	Bacteria(100)	BHI80-139(100)	unclassified(100)	unclassified(100)	unclassified(100)	unclassified(100)
Otu0259	0	0	0	0	0	18	0	0	0	0	0	0	Archaea(100)	Euryarchaeota(100)	Thermoplasmata(100)	Thermoplasmatales(100)	unclassified(100)	unclassified(100)
Otu0260	0	0	0	1	17	0	0	0	0	0	0	0	Bacteria(100)	Chloroflexi(100)	Dehalococcoidia(100)	unclassified(100)	unclassified(100)	unclassified(100)
Otu0261	0	0	0	0	4	0	0	7	0	7	0	0	Bacteria(100)	Chloroflexi(100)	Dehalococcoidia(100)	MSBL5(100)	unclassified(100)	unclassified(100)
Otu0262	14	4	0	0	0	0	0	0	0	0	0	0	Bacteria(100)	Proteobacteria(100)	Betaproteobacteria(100)	Burkholderiales(100)	Comamonadaceae(100)	unclassified(100)
Otu0263	0	0	0	0	0	0	0	0	0	0	0	18	Bacteria(100)	Proteobacteria(100)	Gammaproteobacteria(100)	Pseudomonadales(78)	Pseudomonadaceae(78)	Pseudomonas(78)
Otu0264	0	0	0	0	0	0	0	0	0	0	0	18	Bacteria(100)	Bacteroidetes(100)	Flavobacteriia(100)	Flavobacteriales(100)	Flavobacteriaceae(100)	Ulvibacter(100)
Otu0265	0	0	0	0	18	0	0	0	0	0	0	0	unclassified(100)
Otu0266	0	0	0	0	15	0	0	0	0	3	0	0	Bacteria(100)	Deferribacteres(100)	Deferribacteres(100)	Deferribacterales(100)	Deferribacterales_Incertae_Sedis(100)	Caldithrix(100)
Otu0267	0	0	0	0	8	0	0	10	0	0	0	0	Bacteria(100)	Planctomycetes(100)	Planctomycetacia(100)	Planctomycetales(100)	Planctomycetaceae(100)	Gemmata(100)
Otu0268	0	0	0	0	0	0	0	0	0	0	0	18	unclassified(100)
Otu0269	0	11	0	0	0	0	0	0	4	0	0	3	Bacteria(100)	Proteobacteria(100)	Gammaproteobacteria(100)	Oceanospirillales(100)	Halomonadaceae(100)	Halomonas(100)
Otu0270	0	0	0	0	0	0	0	0	0	0	0	18	Bacteria(100)	Verrucomicrobia(100)	Verrucomicrobiae(100)	Verrucomicrobiales(100)	Verrucomicrobiaceae(100)	Roseibacillus(100)
Otu0271	0	0	0	0	0	0	0	18	0	0	0	0	Bacteria(100)	Actinobacteria(100)	Actinobacteria(100)	Corynebacteriales(100)	Corynebacteriaceae(100)	Corynebacterium(100)
Otu0272	0	0	0	0	0	0	0	0	0	0	0	17	Bacteria(100)	Bacteroidetes(100)	Flavobacteriia(100)	Flavobacteriales(100)	Cryomorphaceae(100)	Fluviicola(100)
Otu0273	0	0	0	0	12	0	0	0	0	5	0	0	Bacteria(100)	Chloroflexi(100)	Dehalococcoidia(100)	unclassified(100)	unclassified(100)	unclassified(100)
Otu0274	11	0	0	5	0	0	0	0	0	0	0	1	Bacteria(100)	Proteobacteria(100)	Alphaproteobacteria(100)	Rhizobiales(100)	unclassified(95)	unclassified(95)
Otu0275	0	0	0	0	0	0	0	0	0	0	17	0	Bacteria(100)	Actinobacteria(100)	Actinobacteria(100)	Micrococcales(100)	Intrasporangiaceae(100)	unclassified(100)
Otu0276	0	0	0	0	6	0	0	0	0	2	9	0	Bacteria(100)	unclassified(100)	unclassified(100)	unclassified(100)	unclassified(100)	unclassified(100)
Otu0277	0	0	0	2	15	0	0	0	0	0	0	0	Bacteria(100)	Spirochaetae(100)	Spirochaetes(100)	MSBL8(100)	unclassified(100)	unclassified(100)
Otu0278	0	0	0	0	0	0	0	0	0	0	0	17	Bacteria(100)	Bacteroidetes(100)	Flavobacteriia(100)	Flavobacteriales(100)	Flavobacteriaceae(100)	NS5_marine_group(100)
Otu0279	0	0	0	0	0	0	0	0	0	0	0	17	Bacteria(100)	unclassified(100)	unclassified(100)	unclassified(100)	unclassified(100)	unclassified(100)
Otu0280	0	0	0	0	0	0	0	0	17	0	0	0	Bacteria(100)	Proteobacteria(100)	Gammaproteobacteria(100)	Order_Incertae_Sedis(100)	Family_Incertae_Sedis(100)	Marinicella(100)
Otu0281	0	0	0	0	0	0	0	17	0	0	0	0	Bacteria(100)	Proteobacteria(100)	unclassified(89)	unclassified(89)	unclassified(89)	unclassified(89)
Otu0282	0	0	0	0	17	0	0	0	0	0	0	0	Bacteria(100)	unclassified(100)	unclassified(100)	unclassified(100)	unclassified(100)	unclassified(100)
Otu0283	0	0	0	1	5	0	0	0	0	5	5	0	Bacteria(100)	Chloroflexi(100)	Dehalococcoidia(100)	MSBL5(100)	unclassified(100)	unclassified(100)
Otu0284	0	0	0	0	0	0	0	0	0	16	0	0	Bacteria(100)	Candidate_division_JS1(100)	unclassified(100)	unclassified(100)	unclassified(100)	unclassified(100)
Otu0285	0	0	0	0	0	8	0	8	0	0	0	0	Bacteria(100)	Gemmatimonadetes(100)	Gemmatimonadetes(100)	PAUC43f_marine_benthic_group(100)	unclassified(100)	unclassified(100)
Otu0286	0	0	0	0	16	0	0	0	0	0	0	0	Bacteria(100)	Planctomycetes(100)	Phycisphaerae(100)	MSBL9(100)	unclassified(100)	unclassified(100)
Otu0287	0	0	0	0	0	0	0	0	0	16	0	0	Bacteria(100)	Chloroflexi(100)	Dehalococcoidia(100)	vadinBA26(100)	unclassified(100)	unclassified(100)
Otu0288	0	0	0	0	0	0	0	16	0	0	0	0	Bacteria(100)	Chloroflexi(100)	Dehalococcoidia(100)	FS117-23B-02(100)	unclassified(100)	unclassified(100)
Otu0289	0	0	0	1	15	0	0	0	0	0	0	0	Bacteria(100)	Chloroflexi(100)	Dehalococcoidia(100)	unclassified(94)	unclassified(94)	unclassified(94)
Otu0290	0	0	0	0	0	0	0	0	0	0	0	16	Bacteria(100)	Proteobacteria(100)	Alphaproteobacteria(100)	Rhodospirillales(100)	Acetobacteraceae(100)	unclassified(100)
Otu0291	0	0	0	0	0	0	0	0	0	0	0	16	unclassified(100)
Otu0292	0	0	0	0	0	0	0	0	0	0	0	16	Bacteria(100)	Proteobacteria(100)	Alphaproteobacteria(100)	Rhodospirillales(100)	Rhodospirillaceae(100)	AEGEAN-169_marine_group(100)
Otu0293	0	0	0	0	0	0	0	0	0	0	16	0	Bacteria(100)	Proteobacteria(100)	Deltaproteobacteria(100)	Desulfarculales(100)	Desulfarculaceae(100)	unclassified(100)
Otu0294	0	0	0	0	0	0	0	15	0	0	0	0	Bacteria(100)	unclassified(100)	unclassified(100)	unclassified(100)	unclassified(100)	unclassified(100)
Otu0295	0	0	0	0	0	8	0	0	0	0	7	0	Bacteria(100)	Proteobacteria(100)	Alphaproteobacteria(100)	Rhodospirillales(87)	unclassified(87)	unclassified(87)
Otu0296	0	0	0	0	0	0	0	0	0	0	15	0	Bacteria(100)	Firmicutes(100)	Clostridia(100)	Clostridiales(100)	Ruminococcaceae(100)	unclassified(94)
Otu0297	0	0	0	0	0	0	0	0	0	0	15	0	Bacteria(100)	Actinobacteria(100)	Actinobacteria(100)	Micrococcales(100)	Micrococcaceae(100)	Rothia(100)
Otu0298	0	0	0	0	0	0	0	0	0	0	0	15	unclassified(100)
Otu0299	0	0	0	0	0	0	0	0	0	0	0	15	unclassified(100)
Otu0300	0	0	0	10	0	0	0	0	0	5	0	0	Bacteria(100)	Chloroflexi(100)	Dehalococcoidia(100)	MSBL5(100)	unclassified(100)	unclassified(100)
Otu0301	0	0	0	0	0	0	0	15	0	0	0	0	unclassified(100)
Otu0302	0	0	0	0	0	0	0	15	0	0	0	0	Bacteria(100)	Planctomycetes(94)	Planctomycetacia(94)	Planctomycetales(94)	Planctomycetaceae(94)	unclassified(94)
Otu0303	0	0	0	0	11	3	0	0	0	0	0	0	Bacteria(100)	Chloroflexi(100)	Dehalococcoidia(100)	unclassified(100)	unclassified(100)	unclassified(100)
Otu0304	0	0	0	0	14	0	0	0	0	0	0	0	Bacteria(100)	unclassified(100)	unclassified(100)	unclassified(100)	unclassified(100)	unclassified(100)
Otu0305	0	0	0	1	8	0	0	0	0	5	0	0	Bacteria(100)	Chloroflexi(100)	Dehalococcoidia(100)	vadinBA26(93)	unclassified(93)	unclassified(93)
Otu0306	0	0	0	0	14	0	0	0	0	0	0	0	Archaea(100)	unclassified(100)	unclassified(100)	unclassified(100)	unclassified(100)	unclassified(100)
Otu0307	0	0	0	0	0	0	0	14	0	0	0	0	Bacteria(100)	Actinobacteria(100)	Actinobacteria(100)	Bifidobacteriales(100)	Bifidobacteriaceae(100)	Gardnerella(100)
Otu0308	0	0	0	0	6	0	0	0	0	8	0	0	Bacteria(100)	Chloroflexi(100)	S085(100)	unclassified(100)	unclassified(100)	unclassified(100)
Otu0309	0	0	0	14	0	0	0	0	0	0	0	0	Bacteria(100)	Chloroflexi(100)	Dehalococcoidia(100)	Sh765B-AG-111(100)	unclassified(100)	unclassified(100)
Otu0310	0	0	0	0	0	4	0	0	0	0	10	0	Archaea(100)	Euryarchaeota(100)	Thermoplasmata(100)	Thermoplasmatales(100)	unclassified(100)	unclassified(100)
Otu0311	0	0	0	0	14	0	0	0	0	0	0	0	Bacteria(100)	unclassified(100)	unclassified(100)	unclassified(100)	unclassified(100)	unclassified(100)
Otu0312	0	0	0	0	3	0	0	11	0	0	0	0	Archaea(100)	Thaumarchaeota(100)	Miscellaneous_Crenarchaeotic_Group(100)	unclassified(100)	unclassified(100)	unclassified(100)
Otu0313	9	0	0	0	0	0	0	0	0	0	0	5	Bacteria(100)	Proteobacteria(100)	Gammaproteobacteria(100)	Oceanospirillales(100)	Oceanospirillaceae(100)	Pseudospirillum(100)
Otu0314	0	0	0	0	0	0	0	14	0	0	0	0	Bacteria(100)	unclassified(100)	unclassified(100)	unclassified(100)	unclassified(100)	unclassified(100)
Otu0315	0	0	0	1	11	0	0	0	0	1	0	1	Bacteria(100)	Proteobacteria(100)	Alphaproteobacteria(100)	Rhizobiales(100)	Bradyrhizobiaceae(100)	unclassified(100)
Otu0316	0	0	0	0	4	0	0	0	0	10	0	0	Bacteria(100)	Chloroflexi(100)	Dehalococcoidia(100)	unclassified(100)	unclassified(100)	unclassified(100)
Otu0317	0	0	0	0	9	0	0	0	0	5	0	0	Bacteria(100)	Candidate_division_OP3(65)	unclassified(65)	unclassified(65)	unclassified(65)	unclassified(65)
Otu0318	0	0	0	0	12	0	0	0	0	1	0	0	Bacteria(100)	Chloroflexi(100)	Dehalococcoidia(100)	GIF9(100)	unclassified(100)	unclassified(100)
Otu0319	0	0	0	0	0	13	0	0	0	0	0	0	Bacteria(100)	Chloroflexi(100)	Dehalococcoidia(100)	unclassified(100)	unclassified(100)	unclassified(100)
Otu0320	0	0	0	0	0	0	0	0	0	0	13	0	Bacteria(100)	Gemmatimonadetes(100)	Gemmatimonadetes(100)	unclassified(100)	unclassified(100)	unclassified(100)
Otu0321	0	0	0	0	13	0	0	0	0	0	0	0	Bacteria(100)	unclassified(100)	unclassified(100)	unclassified(100)	unclassified(100)	unclassified(100)
Otu0322	0	0	0	0	0	0	0	0	13	0	0	0	Bacteria(100)	Proteobacteria(100)	Gammaproteobacteria(100)	Oceanospirillales(100)	Halomonadaceae(100)	Chromohalobacter(100)
Otu0323	0	0	0	0	0	0	0	0	0	13	0	0	Bacteria(100)	Chloroflexi(100)	Dehalococcoidia(100)	GIF3(100)	unclassified(100)	unclassified(100)
Otu0324	0	0	0	0	13	0	0	0	0	0	0	0	Bacteria(100)	Chloroflexi(100)	Dehalococcoidia(100)	unclassified(100)	unclassified(100)	unclassified(100)
Otu0325	0	0	0	0	0	13	0	0	0	0	0	0	Bacteria(100)	Proteobacteria(93)	Deltaproteobacteria(93)	Desulfobacterales(93)	Nitrospinaceae(93)	Candidatus_Entotheonella(93)
Otu0326	0	0	0	0	0	0	0	0	0	0	0	13	unclassified(100)
Otu0327	0	0	0	0	0	0	0	0	0	0	0	13	unclassified(100)
Otu0328	0	0	0	0	0	0	0	0	0	13	0	0	Bacteria(100)	Chloroflexi(100)	Dehalococcoidia(100)	unclassified(100)	unclassified(100)	unclassified(100)
Otu0329	0	0	0	0	9	4	0	0	0	0	0	0	Bacteria(100)	Planctomycetes(100)	Phycisphaerae(100)	MSBL9(100)	unclassified(100)	unclassified(100)
Otu0330	0	0	0	0	0	0	0	5	0	0	8	0	Bacteria(100)	Proteobacteria(100)	Betaproteobacteria(100)	Rhodocyclales(100)	Rhodocyclaceae(100)	Methyloversatilis(100)
Otu0331	0	0	0	0	13	0	0	0	0	0	0	0	unclassified(100)
Otu0332	0	0	0	0	0	0	0	12	0	0	0	0	Bacteria(100)	Actinobacteria(100)	Actinobacteria(100)	Micrococcales(100)	Cellulomonadaceae(100)	Oerskovia(100)
Otu0333	0	0	0	0	0	0	0	0	0	0	0	12	Bacteria(100)	Bacteroidetes(100)	Flavobacteriia(100)	Flavobacteriales(100)	NS7_marine_group(100)	unclassified(100)
Otu0334	0	0	0	0	0	0	0	0	0	0	0	12	unclassified(100)
Otu0335	0	0	0	0	12	0	0	0	0	0	0	0	Bacteria(100)	Planctomycetes(100)	MBMPE71(100)	unclassified(100)	unclassified(100)	unclassified(100)
Otu0336	0	0	0	0	12	0	0	0	0	0	0	0	Bacteria(100)	Chloroflexi(100)	Dehalococcoidia(100)	unclassified(100)	unclassified(100)	unclassified(100)
Otu0337	0	0	0	0	0	0	0	0	0	0	0	12	Bacteria(100)	Bacteroidetes(100)	Flavobacteriia(100)	Flavobacteriales(100)	Cryomorphaceae(100)	Fluviicola(100)
Otu0338	0	0	0	2	0	0	0	0	8	0	0	2	Bacteria(100)	Actinobacteria(100)	Actinobacteria(100)	unclassified(100)	unclassified(100)	unclassified(100)
Otu0339	0	0	0	0	0	12	0	0	0	0	0	0	unclassified(100)
Otu0340	0	0	0	0	10	0	0	0	0	2	0	0	Bacteria(100)	Chloroflexi(100)	Dehalococcoidia(100)	vadinBA26(92)	unclassified(92)	unclassified(92)
Otu0341	0	0	0	0	4	8	0	0	0	0	0	0	Archaea(100)	Thaumarchaeota(100)	Group_C3(100)	unclassified(100)	unclassified(100)	unclassified(100)
Otu0342	0	0	0	0	0	0	0	0	0	0	0	11	unclassified(100)
Otu0343	0	0	0	0	0	0	0	10	0	1	0	0	Bacteria(100)	Chloroflexi(100)	Dehalococcoidia(100)	MSBL5(100)	unclassified(100)	unclassified(100)
Otu0344	0	0	0	0	0	0	0	0	0	0	0	11	Bacteria(100)	Proteobacteria(100)	Gammaproteobacteria(100)	Enterobacteriales(91)	Enterobacteriaceae(91)	unclassified(91)
Otu0345	0	0	0	0	5	0	0	0	0	6	0	0	Bacteria(100)	Chloroflexi(100)	Dehalococcoidia(100)	vadinBA26(100)	unclassified(100)	unclassified(100)
Otu0346	0	0	0	5	0	0	0	0	0	6	0	0	Bacteria(100)	Chloroflexi(100)	Dehalococcoidia(100)	vadinBA26(100)	unclassified(100)	unclassified(100)
Otu0347	11	0	0	0	0	0	0	0	0	0	0	0	Bacteria(100)	Bacteroidetes(100)	Sphingobacteriia(100)	Sphingobacteriales(100)	Chitinophagaceae(100)	unclassified(100)
Otu0348	0	0	0	1	10	0	0	0	0	0	0	0	Bacteria(100)	Candidate_division_KB1(100)	unclassified(100)	unclassified(100)	unclassified(100)	unclassified(100)
Otu0349	0	0	0	0	11	0	0	0	0	0	0	0	Bacteria(100)	Deferribacteres(100)	Deferribacteres(100)	Deferribacterales(100)	SAR406_clade(Marine_group_A)(100)	unclassified(100)
Otu0350	0	0	0	0	0	0	0	0	0	0	0	11	unclassified(100)
Otu0351	0	0	0	0	0	0	0	0	11	0	0	0	Bacteria(100)	Bacteroidetes(100)	Sphingobacteriia(100)	Sphingobacteriales(100)	Sphingobacteriaceae(100)	unclassified(100)
Otu0352	0	0	0	0	0	0	0	0	0	0	0	11	Bacteria(100)	Bacteroidetes(100)	Flavobacteriia(100)	Flavobacteriales(100)	Flavobacteriaceae(100)	unclassified(100)
Otu0353	0	0	0	0	7	0	0	0	0	4	0	0	Bacteria(100)	unclassified(100)	unclassified(100)	unclassified(100)	unclassified(100)	unclassified(100)
Otu0354	0	0	0	0	0	0	0	0	0	11	0	0	Bacteria(100)	Candidate_division_OD1(100)	unclassified(100)	unclassified(100)	unclassified(100)	unclassified(100)
Otu0355	0	0	0	0	2	0	0	0	0	9	0	0	Bacteria(100)	unclassified(100)	unclassified(100)	unclassified(100)	unclassified(100)	unclassified(100)
Otu0356	0	0	0	0	0	0	0	0	0	0	11	0	Bacteria(100)	Proteobacteria(100)	Betaproteobacteria(100)	Burkholderiales(100)	Alcaligenaceae(100)	Castellaniella(100)
Otu0357	0	0	0	0	0	0	0	0	0	0	0	11	Bacteria(100)	Bacteroidetes(100)	Flavobacteriia(100)	Flavobacteriales(100)	Cryomorphaceae(100)	Owenweeksia(100)
Otu0358	0	0	0	0	0	0	0	0	0	0	0	11	unclassified(100)
Otu0359	0	0	0	0	11	0	0	0	0	0	0	0	Bacteria(100)	Planctomycetes(100)	MBMPE71(100)	unclassified(100)	unclassified(100)	unclassified(100)
Otu0360	0	0	0	0	0	0	0	11	0	0	0	0	Archaea(100)	Euryarchaeota(100)	Thermoplasmata(100)	South_African_Goldmine_Gp(SAGMEG)(100)	unclassified(100)	unclassified(100)
Otu0361	0	0	0	0	11	0	0	0	0	0	0	0	Bacteria(100)	Planctomycetes(100)	Phycisphaerae(100)	MSBL9(100)	unclassified(100)	unclassified(100)
Otu0362	0	0	0	0	0	0	0	0	0	0	0	10	unclassified(100)
Otu0363	0	0	0	3	0	0	0	0	0	7	0	0	Bacteria(100)	BHI80-139(100)	unclassified(100)	unclassified(100)	unclassified(100)	unclassified(100)
Otu0364	10	0	0	0	0	0	0	0	0	0	0	0	Bacteria(100)	Proteobacteria(100)	Betaproteobacteria(100)	Methylophilales(100)	Methylophilaceae(100)	unclassified(90)
Otu0365	0	0	0	4	0	0	0	0	0	6	0	0	Bacteria(100)	Chloroflexi(100)	S085(90)	unclassified(90)	unclassified(90)	unclassified(90)
Otu0366	0	0	0	0	0	0	0	10	0	0	0	0	Bacteria(100)	unclassified(100)	unclassified(100)	unclassified(100)	unclassified(100)	unclassified(100)
Otu0367	0	0	0	0	3	2	0	0	0	5	0	0	Bacteria(100)	Chloroflexi(100)	Dehalococcoidia(100)	vadinBA26(100)	unclassified(100)	unclassified(100)
Otu0368	0	0	0	2	0	0	0	0	0	3	5	0	Bacteria(100)	Firmicutes(100)	Clostridia(100)	Clostridiales(100)	Family_XI(100)	Finegoldia(100)
Otu0369	0	0	0	0	10	0	0	0	0	0	0	0	Bacteria(100)	Chloroflexi(100)	Dehalococcoidia(100)	unclassified(100)	unclassified(100)	unclassified(100)
Otu0370	0	0	0	0	0	0	0	0	0	0	0	10	Bacteria(100)	Verrucomicrobia(100)	Opitutae(100)	MB11C04_marine_group(100)	unclassified(100)	unclassified(100)
Otu0371	0	0	0	2	8	0	0	0	0	0	0	0	Bacteria(100)	Chloroflexi(100)	Dehalococcoidia(100)	unclassified(100)	unclassified(100)	unclassified(100)
Otu0372	0	0	0	0	10	0	0	0	0	0	0	0	Bacteria(100)	unclassified(100)	unclassified(100)	unclassified(100)	unclassified(100)	unclassified(100)
Otu0373	0	0	0	0	0	0	0	0	0	0	10	0	Bacteria(100)	Proteobacteria(100)	Alphaproteobacteria(100)	Caulobacterales(100)	Caulobacteraceae(100)	Brevundimonas(100)
Otu0374	0	0	0	1	7	0	0	0	0	2	0	0	Bacteria(100)	Chloroflexi(100)	Dehalococcoidia(100)	unclassified(100)	unclassified(100)	unclassified(100)
Otu0375	0	0	0	0	0	10	0	0	0	0	0	0	Bacteria(100)	Chloroflexi(100)	Anaerolineae(100)	Anaerolineales(100)	Anaerolineaceae(100)	unclassified(100)
Otu0376	0	0	0	0	0	10	0	0	0	0	0	0	Bacteria(100)	Proteobacteria(100)	Deltaproteobacteria(100)	GR-WP33-30(100)	unclassified(100)	unclassified(100)
Otu0377	0	0	0	0	0	0	0	0	0	0	0	10	unclassified(100)
Otu0378	0	0	0	0	10	0	0	0	0	0	0	0	Bacteria(100)	Planctomycetes(100)	Phycisphaerae(100)	MSBL9(100)	unclassified(100)	unclassified(100)
Otu0379	0	0	0	0	0	0	0	0	0	0	0	10	unclassified(100)
Otu0380	0	0	0	0	10	0	0	0	0	0	0	0	Bacteria(100)	unclassified(100)	unclassified(100)	unclassified(100)	unclassified(100)	unclassified(100)
Otu0381	0	0	0	0	9	1	0	0	0	0	0	0	Bacteria(100)	Chloroflexi(100)	Dehalococcoidia(100)	vadinBA26(70)	unclassified(70)	unclassified(70)
Otu0382	10	0	0	0	0	0	0	0	0	0	0	0	Bacteria(100)	Firmicutes(100)	Bacilli(100)	Bacillales(100)	Paenibacillaceae(100)	Paenibacillus(100)
Otu0383	0	0	0	0	0	0	0	0	0	0	0	9	unclassified(100)
Otu0384	0	0	0	0	0	0	0	9	0	0	0	0	Bacteria(100)	Proteobacteria(100)	Alphaproteobacteria(100)	Rhizobiales(100)	unclassified(100)	unclassified(100)
Otu0385	0	0	0	0	5	0	0	0	0	4	0	0	Bacteria(100)	unclassified(100)	unclassified(100)	unclassified(100)	unclassified(100)	unclassified(100)
Otu0386	0	0	0	2	7	0	0	0	0	0	0	0	Bacteria(100)	TA06(100)	unclassified(100)	unclassified(100)	unclassified(100)	unclassified(100)
Otu0387	0	0	0	0	9	0	0	0	0	0	0	0	Bacteria(100)	Chloroflexi(100)	unclassified(100)	unclassified(100)	unclassified(100)	unclassified(100)
Otu0388	0	0	0	0	9	0	0	0	0	0	0	0	Bacteria(100)	Proteobacteria(100)	Alphaproteobacteria(100)	Rhodospirillales(100)	Acetobacteraceae(100)	unclassified(100)
Otu0389	0	0	0	1	0	0	0	0	0	8	0	0	Bacteria(100)	Chloroflexi(100)	Dehalococcoidia(100)	unclassified(100)	unclassified(100)	unclassified(100)
Otu0390	0	0	0	0	0	0	0	0	0	0	0	9	unclassified(100)
Otu0391	0	0	0	0	9	0	0	0	0	0	0	0	Bacteria(100)	Bacteroidetes(100)	Bacteroidia(100)	Bacteroidales(100)	Prevotellaceae(100)	Alloprevotella(100)
Otu0392	0	0	0	0	0	0	0	9	0	0	0	0	Bacteria(100)	BHI80-139(100)	unclassified(100)	unclassified(100)	unclassified(100)	unclassified(100)
Otu0393	0	0	9	0	0	0	0	0	0	0	0	0	Bacteria(100)	Actinobacteria(100)	Actinobacteria(100)	Frankiales(100)	Geodermatophilaceae(100)	Modestobacter(100)
Otu0394	0	0	0	0	0	0	0	9	0	0	0	0	Bacteria(100)	Actinobacteria(100)	Actinobacteria(100)	Micrococcales(100)	Microbacteriaceae(100)	unclassified(100)
Otu0395	0	0	0	0	5	4	0	0	0	0	0	0	Bacteria(100)	Chloroflexi(100)	Dehalococcoidia(100)	unclassified(100)	unclassified(100)	unclassified(100)
Otu0396	0	0	0	0	0	0	0	9	0	0	0	0	Bacteria(100)	Chloroflexi(100)	Dehalococcoidia(100)	unclassified(100)	unclassified(100)	unclassified(100)
Otu0397	0	0	0	0	9	0	0	0	0	0	0	0	Bacteria(100)	BHI80-139(100)	unclassified(100)	unclassified(100)	unclassified(100)	unclassified(100)
Otu0398	0	0	0	0	0	0	0	9	0	0	0	0	Archaea(100)	Euryarchaeota(100)	Thermoplasmata(100)	South_African_Goldmine_Gp(SAGMEG)(100)	unclassified(100)	unclassified(100)
Otu0399	0	0	0	0	9	0	0	0	0	0	0	0	Bacteria(100)	Chloroflexi(100)	Dehalococcoidia(100)	vadinBA26(100)	unclassified(100)	unclassified(100)
Otu0400	0	0	0	0	0	0	0	0	0	9	0	0	Bacteria(100)	Chloroflexi(100)	Dehalococcoidia(100)	vadinBA26(100)	unclassified(100)	unclassified(100)
Otu0401	0	0	0	3	6	0	0	0	0	0	0	0	Bacteria(100)	Chloroflexi(100)	unclassified(100)	unclassified(100)	unclassified(100)	unclassified(100)
Otu0402	0	0	0	0	9	0	0	0	0	0	0	0	Bacteria(100)	Planctomycetes(100)	Phycisphaerae(100)	unclassified(100)	unclassified(100)	unclassified(100)
Otu0403	0	0	0	9	0	0	0	0	0	0	0	0	Archaea(100)	Euryarchaeota(100)	Thermoplasmata(100)	Thermoplasmatales(100)	Marine_Benthic_Group_D_and_DHVEG-1(100)	unclassified(100)
Otu0404	0	0	0	0	9	0	0	0	0	0	0	0	Bacteria(100)	Chloroflexi(100)	Dehalococcoidia(100)	unclassified(100)	unclassified(100)	unclassified(100)
Otu0405	0	0	0	0	0	0	0	0	0	0	9	0	Bacteria(100)	Actinobacteria(100)	Actinobacteria(100)	Corynebacteriales(100)	Corynebacteriaceae(100)	Corynebacterium(100)
Otu0406	0	0	0	3	0	0	0	0	0	0	0	6	Bacteria(100)	Proteobacteria(100)	Gammaproteobacteria(100)	Enterobacteriales(100)	Enterobacteriaceae(100)	unclassified(100)
Otu0407	0	0	0	8	1	0	0	0	0	0	0	0	Bacteria(100)	Chloroflexi(100)	Dehalococcoidia(100)	GIF9(100)	unclassified(100)	unclassified(100)
Otu0408	0	0	0	0	0	0	0	0	0	0	0	9	unclassified(100)
Otu0409	0	0	0	0	0	0	0	0	0	9	0	0	Bacteria(100)	Chloroflexi(100)	Dehalococcoidia(100)	FS117-23B-02(100)	unclassified(100)	unclassified(100)
Otu0410	0	0	0	0	0	0	0	0	0	9	0	0	Bacteria(100)	unclassified(100)	unclassified(100)	unclassified(100)	unclassified(100)	unclassified(100)
Otu0411	0	0	0	0	0	0	0	0	0	0	0	9	Bacteria(100)	Proteobacteria(100)	Alphaproteobacteria(100)	Rickettsiales(100)	SAR116_clade(100)	Candidatus_Puniceispirillum(100)
Otu0412	0	0	0	0	0	0	0	0	0	9	0	0	Bacteria(100)	Proteobacteria(100)	Alphaproteobacteria(100)	Rhodospirillales(100)	Acetobacteraceae(100)	Roseomonas(100)
Otu0413	0	0	0	0	0	0	0	0	0	9	0	0	Bacteria(100)	Proteobacteria(100)	Gammaproteobacteria(100)	Xanthomonadales(100)	Xanthomonadaceae(100)	unclassified(100)
Otu0414	0	0	0	0	0	0	0	0	0	0	8	1	Bacteria(100)	Proteobacteria(100)	Deltaproteobacteria(100)	Myxococcales(100)	Polyangiaceae(100)	Sorangium(100)
Otu0415	0	0	0	0	9	0	0	0	0	0	0	0	Bacteria(100)	Bacteroidetes(100)	BD2-2(100)	unclassified(100)	unclassified(100)	unclassified(100)
Otu0416	0	0	0	0	0	0	0	0	0	0	0	9	Bacteria(100)	Proteobacteria(100)	Alphaproteobacteria(100)	SAR11_clade(100)	Surface_4(100)	unclassified(100)
Otu0417	0	0	0	0	0	0	0	0	0	0	0	8	Bacteria(100)	Proteobacteria(100)	Alphaproteobacteria(100)	Rhodospirillales(100)	Rhodospirillaceae(100)	Defluviicoccus(100)
Otu0418	0	0	0	0	3	0	0	0	0	5	0	0	Bacteria(100)	Chloroflexi(100)	Dehalococcoidia(100)	Sh765B-AG-111(100)	unclassified(100)	unclassified(100)
Otu0419	0	0	0	0	0	0	0	0	0	0	0	8	Bacteria(100)	Bacteroidetes(100)	Flavobacteriia(100)	Flavobacteriales(100)	Flavobacteriaceae(100)	NS5_marine_group(100)
Otu0420	0	0	0	0	0	0	0	0	0	0	0	8	Bacteria(100)	BD1-5(75)	unclassified(75)	unclassified(75)	unclassified(75)	unclassified(75)
Otu0421	0	0	0	0	2	0	0	0	0	6	0	0	Bacteria(100)	Planctomycetes(100)	Phycisphaerae(100)	MSBL9(100)	unclassified(100)	unclassified(100)
Otu0422	0	0	0	0	0	0	0	0	0	8	0	0	Bacteria(100)	Candidate_division_OD1(100)	Unknown_Class(100)	Unknown_Order(100)	Unknown_Family(100)	Candidatus_Paceibacter(100)
Otu0423	0	0	0	0	0	0	0	0	0	8	0	0	Bacteria(100)	unclassified(100)	unclassified(100)	unclassified(100)	unclassified(100)	unclassified(100)
Otu0424	0	0	0	0	8	0	0	0	0	0	0	0	Archaea(100)	Euryarchaeota(100)	Thermoplasmata(100)	Thermoplasmatales(100)	unclassified(100)	unclassified(100)
Otu0425	0	0	0	0	0	0	0	0	0	0	0	8	Bacteria(100)	Proteobacteria(100)	Alphaproteobacteria(100)	Rhodobacterales(100)	Rhodobacteraceae(100)	Roseobacter_clade_NAC11-7_lineage(100)
Otu0426	0	0	0	0	8	0	0	0	0	0	0	0	Bacteria(100)	Actinobacteria(100)	Actinobacteria(100)	Frankiales(100)	Geodermatophilaceae(100)	unclassified(100)
Otu0427	0	0	0	1	7	0	0	0	0	0	0	0	unclassified(100)
Otu0428	0	0	0	5	2	0	0	0	0	1	0	0	Archaea(100)	Thaumarchaeota(100)	Group_C3(100)	unclassified(100)	unclassified(100)	unclassified(100)
Otu0429	0	0	8	0	0	0	0	0	0	0	0	0	Bacteria(100)	Firmicutes(100)	Bacilli(100)	Lactobacillales(100)	Aerococcaceae(100)	Abiotrophia(100)
Otu0430	0	0	0	0	8	0	0	0	0	0	0	0	Bacteria(100)	Chloroflexi(100)	Dehalococcoidia(100)	GIF3(100)	unclassified(100)	unclassified(100)
Otu0431	0	0	0	0	0	0	0	8	0	0	0	0	Bacteria(100)	Actinobacteria(100)	Actinobacteria(100)	Propionibacteriales(100)	Nocardioidaceae(100)	Nocardioides(100)
Otu0432	0	0	0	0	5	0	0	0	0	0	0	3	Bacteria(100)	Firmicutes(100)	Clostridia(100)	Clostridiales(100)	Lachnospiraceae(100)	Incertae_Sedis(100)
Otu0433	0	0	0	0	0	0	0	0	0	0	0	8	unclassified(100)
Otu0434	0	0	0	0	0	0	0	0	0	8	0	0	Bacteria(100)	Candidate_division_OD1(100)	Unknown_Class(100)	Unknown_Order(100)	Unknown_Family(100)	Candidatus_Paceibacter(100)
Otu0435	0	8	0	0	0	0	0	0	0	0	0	0	Bacteria(100)	Cyanobacteria(100)	ML635J-21(100)	unclassified(100)	unclassified(100)	unclassified(100)
Otu0436	0	0	0	0	8	0	0	0	0	0	0	0	Bacteria(100)	unclassified(100)	unclassified(100)	unclassified(100)	unclassified(100)	unclassified(100)
Otu0437	0	0	0	0	0	0	0	0	0	0	8	0	Bacteria(100)	Planctomycetes(100)	Phycisphaerae(100)	MSBL9(100)	unclassified(100)	unclassified(100)
Otu0438	0	0	0	0	0	0	0	0	0	0	8	0	Bacteria(100)	Actinobacteria(100)	Thermoleophilia(100)	Gaiellales(100)	Gaiellaceae(100)	Gaiella(100)
Otu0439	0	0	0	0	8	0	0	0	0	0	0	0	Bacteria(100)	unclassified(100)	unclassified(100)	unclassified(100)	unclassified(100)	unclassified(100)
Otu0440	0	0	0	0	0	0	0	0	0	0	8	0	unclassified(100)
Otu0441	0	0	0	0	0	0	0	0	0	8	0	0	Bacteria(100)	Chloroflexi(100)	Dehalococcoidia(100)	Sh765B-AG-111(100)	unclassified(100)	unclassified(100)
Otu0442	0	0	0	0	8	0	0	0	0	0	0	0	Bacteria(100)	Candidate_division_WS3(100)	Unknown_Class(75)	Unknown_Order(75)	Unknown_Family(75)	Candidatus_Latescibacter(75)
Otu0443	0	0	0	0	8	0	0	0	0	0	0	0	Bacteria(100)	unclassified(100)	unclassified(100)	unclassified(100)	unclassified(100)	unclassified(100)
Otu0444	0	0	0	0	8	0	0	0	0	0	0	0	Bacteria(100)	Chloroflexi(100)	Dehalococcoidia(100)	unclassified(100)	unclassified(100)	unclassified(100)
Otu0445	0	0	0	0	0	0	0	0	0	7	1	0	Bacteria(100)	Candidate_division_JS1(100)	unclassified(100)	unclassified(100)	unclassified(100)	unclassified(100)
Otu0446	0	0	0	0	0	0	0	0	0	0	8	0	Bacteria(100)	Actinobacteria(100)	Actinobacteria(100)	Propionibacteriales(100)	Propionibacteriaceae(100)	Propionibacterium(100)
Otu0447	0	0	0	0	7	0	0	0	0	0	0	0	Bacteria(100)	Planctomycetes(100)	Phycisphaerae(100)	MSBL9(100)	unclassified(100)	unclassified(100)
Otu0448	0	0	0	0	0	0	0	0	0	0	0	7	Bacteria(100)	Proteobacteria(100)	Alphaproteobacteria(100)	SAR11_clade(100)	Surface_4(100)	unclassified(100)
Otu0449	0	0	0	0	7	0	0	0	0	0	0	0	Bacteria(100)	Candidate_division_OP3(100)	unclassified(100)	unclassified(100)	unclassified(100)	unclassified(100)
Otu0450	0	0	0	0	0	0	0	0	0	0	0	7	Bacteria(100)	Actinobacteria(100)	Actinobacteria(100)	Propionibacteriales(100)	Propionibacteriaceae(100)	Microlunatus(100)
Otu0451	0	0	0	0	1	0	0	0	0	6	0	0	Bacteria(100)	unclassified(100)	unclassified(100)	unclassified(100)	unclassified(100)	unclassified(100)
Otu0452	0	0	0	0	7	0	0	0	0	0	0	0	Bacteria(100)	Lentisphaerae(100)	WCHB1-41(100)	unclassified(100)	unclassified(100)	unclassified(100)
Otu0453	0	0	0	0	0	0	0	0	0	7	0	0	Bacteria(100)	Chloroflexi(100)	Dehalococcoidia(100)	MSBL5(100)	unclassified(100)	unclassified(100)
Otu0454	0	0	0	0	7	0	0	0	0	0	0	0	Bacteria(100)	Chloroflexi(100)	Dehalococcoidia(100)	unclassified(100)	unclassified(100)	unclassified(100)
Otu0455	0	0	0	2	2	1	0	0	0	2	0	0	Bacteria(100)	Candidate_division_BRC1(100)	unclassified(100)	unclassified(100)	unclassified(100)	unclassified(100)
Otu0456	0	0	0	0	0	0	0	0	0	0	7	0	Bacteria(100)	Bacteroidetes(100)	Sphingobacteriia(100)	Sphingobacteriales(100)	Sphingobacteriaceae(100)	Sphingobacterium(100)
Otu0457	0	0	0	0	0	0	0	7	0	0	0	0	Bacteria(100)	Proteobacteria(100)	Gammaproteobacteria(100)	Pasteurellales(100)	Pasteurellaceae(100)	Actinobacillus(100)
Otu0458	0	0	0	0	0	0	0	0	0	0	0	7	Bacteria(100)	Bacteroidetes(100)	Sphingobacteriia(100)	Sphingobacteriales(100)	Saprospiraceae(100)	Aureispira(86)
Otu0459	0	0	0	0	7	0	0	0	0	0	0	0	Bacteria(100)	Planctomycetes(100)	Phycisphaerae(100)	Pla1_lineage(100)	unclassified(100)	unclassified(100)
Otu0460	0	0	0	7	0	0	0	0	0	0	0	0	Bacteria(100)	Deferribacteres(100)	Deferribacteres(100)	Deferribacterales(100)	PAUC34f(100)	unclassified(100)
Otu0461	0	0	0	7	0	0	0	0	0	0	0	0	Bacteria(100)	Chloroflexi(100)	Dehalococcoidia(100)	MSBL5(100)	unclassified(100)	unclassified(100)
Otu0462	7	0	0	0	0	0	0	0	0	0	0	0	Bacteria(100)	Actinobacteria(100)	Actinobacteria(100)	Micrococcales(100)	Dermabacteraceae(100)	Brachybacterium(100)
Otu0463	0	0	0	3	4	0	0	0	0	0	0	0	Bacteria(100)	Chloroflexi(100)	Dehalococcoidia(100)	vadinBA26(100)	unclassified(100)	unclassified(100)
Otu0464	0	0	0	0	7	0	0	0	0	0	0	0	unclassified(100)
Otu0465	0	0	0	0	0	0	0	7	0	0	0	0	Archaea(100)	Thaumarchaeota(100)	Miscellaneous_Crenarchaeotic_Group(100)	unclassified(100)	unclassified(100)	unclassified(100)
Otu0466	0	0	0	0	0	0	0	0	0	7	0	0	Bacteria(100)	Candidate_division_OD1(100)	Unknown_Class(100)	Unknown_Order(100)	Unknown_Family(100)	Candidatus_Paceibacter(100)
Otu0467	0	0	0	0	0	7	0	0	0	0	0	0	Bacteria(100)	Chloroflexi(100)	Anaerolineae(100)	Anaerolineales(100)	Anaerolineaceae(100)	unclassified(100)
Otu0468	0	0	0	0	7	0	0	0	0	0	0	0	Bacteria(100)	Planctomycetes(100)	unclassified(100)	unclassified(100)	unclassified(100)	unclassified(100)
Otu0469	0	0	1	0	0	0	0	0	0	0	0	6	Bacteria(100)	Bacteroidetes(100)	Flavobacteriia(100)	Flavobacteriales(100)	unclassified(86)	unclassified(86)
Otu0470	0	0	0	0	0	0	0	0	0	0	0	7	Bacteria(100)	Bacteroidetes(100)	Flavobacteriia(100)	Flavobacteriales(100)	NS9_marine_group(100)	unclassified(100)
Otu0471	0	0	0	0	0	0	0	7	0	0	0	0	Bacteria(100)	Firmicutes(100)	Clostridia(100)	Clostridiales(100)	Clostridiaceae_1(100)	unclassified(100)
Otu0472	0	0	0	0	0	7	0	0	0	0	0	0	Bacteria(100)	Candidate_division_OP8(100)	unclassified(100)	unclassified(100)	unclassified(100)	unclassified(100)
Otu0473	0	0	0	0	0	0	0	0	0	7	0	0	unclassified(100)
Otu0474	0	0	0	0	0	0	0	0	0	7	0	0	Bacteria(100)	unclassified(100)	unclassified(100)	unclassified(100)	unclassified(100)	unclassified(100)
Otu0475	0	0	0	0	0	0	0	0	0	0	0	7	unclassified(100)
Otu0476	0	0	0	0	7	0	0	0	0	0	0	0	Bacteria(100)	Planctomycetes(100)	Phycisphaerae(100)	MSBL9(100)	unclassified(100)	unclassified(100)
Otu0477	0	0	0	0	7	0	0	0	0	0	0	0	Bacteria(100)	Planctomycetes(100)	Phycisphaerae(100)	Phycisphaerales(100)	AKAU3564_sediment_group(100)	unclassified(100)
Otu0478	0	0	0	0	7	0	0	0	0	0	0	0	Bacteria(100)	Chloroflexi(100)	Dehalococcoidia(100)	unclassified(100)	unclassified(100)	unclassified(100)
Otu0479	0	0	0	0	6	0	0	0	0	1	0	0	Bacteria(100)	Candidate_division_OP3(100)	unclassified(100)	unclassified(100)	unclassified(100)	unclassified(100)
Otu0480	0	0	0	0	0	0	0	0	0	0	0	7	Bacteria(100)	Proteobacteria(100)	unclassified(100)	unclassified(100)	unclassified(100)	unclassified(100)
Otu0481	0	0	0	0	7	0	0	0	0	0	0	0	Bacteria(100)	unclassified(100)	unclassified(100)	unclassified(100)	unclassified(100)	unclassified(100)
Otu0482	0	0	0	0	7	0	0	0	0	0	0	0	Bacteria(100)	Planctomycetes(100)	unclassified(100)	unclassified(100)	unclassified(100)	unclassified(100)
Otu0483	0	0	0	0	0	7	0	0	0	0	0	0	Bacteria(100)	Chloroflexi(100)	Dehalococcoidia(100)	vadinBA26(100)	unclassified(100)	unclassified(100)
Otu0484	0	0	0	0	3	0	0	0	0	4	0	0	Bacteria(100)	Chloroflexi(100)	Dehalococcoidia(100)	unclassified(72)	unclassified(72)	unclassified(72)
Otu0485	0	0	0	7	0	0	0	0	0	0	0	0	Bacteria(100)	Chloroflexi(100)	Dehalococcoidia(100)	GIF3(100)	unclassified(100)	unclassified(100)
Otu0486	0	0	0	0	3	0	0	0	0	4	0	0	Bacteria(100)	NPL-UPA2(100)	unclassified(100)	unclassified(100)	unclassified(100)	unclassified(100)
Otu0487	0	0	0	0	0	0	0	0	0	0	0	7	unclassified(100)
Otu0488	0	0	0	0	0	0	0	5	0	2	0	0	Bacteria(100)	Chloroflexi(100)	Dehalococcoidia(100)	unclassified(100)	unclassified(100)	unclassified(100)
Otu0489	0	0	0	0	0	0	0	7	0	0	0	0	Archaea(100)	Euryarchaeota(100)	unclassified(100)	unclassified(100)	unclassified(100)	unclassified(100)
Otu0490	0	0	0	0	5	1	0	0	0	0	0	0	Bacteria(100)	unclassified(100)	unclassified(100)	unclassified(100)	unclassified(100)	unclassified(100)
Otu0491	0	0	0	0	6	0	0	0	0	0	0	0	Archaea(100)	Euryarchaeota(100)	Thermoplasmata(100)	Thermoplasmatales(100)	AMOS1A-4113-D04(100)	unclassified(100)
Otu0492	0	0	0	0	0	0	0	0	0	0	0	6	Bacteria(100)	Actinobacteria(100)	Actinobacteria(100)	Corynebacteriales(100)	Corynebacteriaceae(100)	unclassified(100)
Otu0493	0	0	0	0	0	0	0	0	0	0	0	6	Bacteria(100)	Proteobacteria(100)	Gammaproteobacteria(100)	unclassified(100)	unclassified(100)	unclassified(100)
Otu0494	0	0	0	0	0	0	0	0	0	0	0	6	Bacteria(100)	Proteobacteria(100)	Alphaproteobacteria(100)	Rickettsiales(100)	Rickettsiales_Incertae_Sedis(100)	unclassified(100)
Otu0495	0	0	0	0	0	0	0	6	0	0	0	0	Bacteria(100)	Firmicutes(100)	Bacilli(100)	unclassified(100)	unclassified(100)	unclassified(100)
Otu0496	0	0	0	0	0	6	0	0	0	0	0	0	Bacteria(100)	Acidobacteria(100)	Subgroup_22(100)	unclassified(100)	unclassified(100)	unclassified(100)
Otu0497	0	0	0	0	0	0	0	0	0	0	0	6	unclassified(100)
Otu0498	0	0	0	0	0	0	0	0	0	0	0	6	Bacteria(100)	Fusobacteria(100)	Fusobacteriia(100)	Fusobacteriales(100)	Leptotrichiaceae(100)	Leptotrichia(100)
Otu0499	0	0	0	0	5	1	0	0	0	0	0	0	Bacteria(100)	Chloroflexi(100)	Dehalococcoidia(100)	unclassified(84)	unclassified(84)	unclassified(84)
Otu0500	0	0	0	0	0	0	0	0	0	0	0	6	unclassified(100)
Otu0501	0	0	0	0	0	0	0	0	0	0	0	6	Bacteria(100)	Planctomycetes(100)	Phycisphaerae(100)	Phycisphaerales(100)	Phycisphaeraceae(100)	CL500-3(100)
Otu0502	0	0	0	0	0	0	0	0	0	6	0	0	Bacteria(100)	unclassified(100)	unclassified(100)	unclassified(100)	unclassified(100)	unclassified(100)
Otu0503	0	0	0	0	0	0	0	0	0	6	0	0	Bacteria(100)	unclassified(100)	unclassified(100)	unclassified(100)	unclassified(100)	unclassified(100)
Otu0504	0	0	0	0	5	0	0	0	0	1	0	0	Bacteria(100)	Chloroflexi(100)	SAR202_clade(100)	unclassified(100)	unclassified(100)	unclassified(100)
Otu0505	0	0	0	0	0	0	0	0	0	0	0	6	unclassified(100)
Otu0506	0	0	0	0	0	0	0	0	0	0	0	6	Bacteria(100)	Proteobacteria(100)	Alphaproteobacteria(100)	Rhodobacterales(100)	Rhodobacteraceae(100)	Candidatus_Planktomarina_(DC5-80-3_lineage)(100)
Otu0507	0	0	0	0	0	0	0	0	0	0	0	6	unclassified(100)
Otu0508	0	0	0	0	6	0	0	0	0	0	0	0	Bacteria(100)	Planctomycetes(100)	Phycisphaerae(100)	MSBL9(100)	unclassified(100)	unclassified(100)
Otu0509	0	0	0	0	0	0	0	0	0	0	0	6	Eukaryota(100)	Opisthokonta(100)	Holozoa(100)	Metazoa(100)	Animalia(100)	Arthropoda(100)
Otu0510	0	0	0	0	0	0	0	0	0	0	0	6	Bacteria(100)	Proteobacteria(100)	Gammaproteobacteria(100)	Order_Incertae_Sedis(100)	Family_Incertae_Sedis(100)	Marinicella(100)
Otu0511	0	0	0	0	0	0	0	0	0	0	0	6	unclassified(100)
Otu0512	0	0	0	0	0	0	0	6	0	0	0	0	Bacteria(100)	Chloroflexi(100)	Dehalococcoidia(100)	unclassified(100)	unclassified(100)	unclassified(100)
Otu0513	0	0	0	0	0	6	0	0	0	0	0	0	Bacteria(100)	Proteobacteria(100)	Alphaproteobacteria(100)	unclassified(100)	unclassified(100)	unclassified(100)
Otu0514	0	0	0	0	6	0	0	0	0	0	0	0	Bacteria(100)	Chloroflexi(100)	Dehalococcoidia(100)	unclassified(100)	unclassified(100)	unclassified(100)
Otu0515	0	0	0	0	0	0	0	6	0	0	0	0	unclassified(100)
Otu0516	0	0	0	0	5	1	0	0	0	0	0	0	Bacteria(100)	Planctomycetes(100)	Phycisphaerae(100)	MSBL9(84)	unclassified(84)	unclassified(84)
Otu0517	4	2	0	0	0	0	0	0	0	0	0	0	Bacteria(100)	unclassified(100)	unclassified(100)	unclassified(100)	unclassified(100)	unclassified(100)
Otu0518	0	0	0	0	0	0	0	0	0	0	0	6	Bacteria(100)	Proteobacteria(100)	unclassified(100)	unclassified(100)	unclassified(100)	unclassified(100)
Otu0519	0	0	0	0	0	0	0	0	0	0	0	6	Bacteria(100)	Proteobacteria(100)	Alphaproteobacteria(100)	Caulobacterales(84)	Caulobacteraceae(84)	unclassified(84)
Otu0520	0	0	0	0	0	0	0	0	0	0	0	6	unclassified(100)
Otu0521	0	0	0	0	0	0	0	6	0	0	0	0	Bacteria(100)	Proteobacteria(100)	Gammaproteobacteria(100)	Xanthomonadales(100)	JTB255_marine_benthic_group(100)	unclassified(100)
Otu0522	0	0	0	0	0	0	0	0	0	0	0	6	Bacteria(100)	Actinobacteria(100)	Actinobacteria(100)	Micrococcales(100)	Microbacteriaceae(100)	Amnibacterium(100)
Otu0523	0	0	0	4	0	2	0	0	0	0	0	0	Bacteria(100)	Chloroflexi(100)	Dehalococcoidia(100)	unclassified(67)	unclassified(67)	unclassified(67)
Otu0524	0	0	0	0	0	6	0	0	0	0	0	0	Bacteria(100)	unclassified(100)	unclassified(100)	unclassified(100)	unclassified(100)	unclassified(100)
Otu0525	0	0	0	0	0	0	0	0	0	0	0	6	Bacteria(100)	Proteobacteria(100)	Gammaproteobacteria(100)	Oceanospirillales(100)	SAR86_clade(100)	unclassified(100)
Otu0526	0	0	0	0	0	0	0	0	0	0	0	6	Bacteria(100)	Bacteroidetes(100)	unclassified(84)	unclassified(84)	unclassified(84)	unclassified(84)
Otu0527	0	0	0	0	0	0	0	0	0	0	0	6	Bacteria(100)	Deferribacteres(100)	Deferribacteres(100)	Deferribacterales(100)	SAR406_clade(Marine_group_A)(100)	unclassified(100)
Otu0528	0	0	0	0	0	0	0	0	0	0	0	6	Bacteria(100)	Proteobacteria(100)	Betaproteobacteria(100)	Burkholderiales(100)	Alcaligenaceae(100)	unclassified(100)
Otu0529	0	0	0	0	0	0	0	0	0	0	0	6	Bacteria(100)	Proteobacteria(100)	Gammaproteobacteria(100)	KI89A_clade(100)	unclassified(100)	unclassified(100)
Otu0530	0	0	0	0	0	0	0	0	0	0	6	0	Archaea(100)	unclassified(100)	unclassified(100)	unclassified(100)	unclassified(100)	unclassified(100)
Otu0531	0	0	0	0	0	0	0	0	0	0	6	0	Bacteria(100)	Proteobacteria(100)	Betaproteobacteria(100)	Burkholderiales(100)	Alcaligenaceae(100)	MWH-UniP1_aquatic_group(100)
Otu0532	0	0	0	0	6	0	0	0	0	0	0	0	Bacteria(100)	Chloroflexi(100)	Dehalococcoidia(100)	unclassified(100)	unclassified(100)	unclassified(100)
Otu0533	0	0	0	0	0	0	0	0	0	0	0	5	unclassified(100)
Otu0534	0	0	0	0	0	0	0	0	0	0	5	0	Bacteria(100)	unclassified(100)	unclassified(100)	unclassified(100)	unclassified(100)	unclassified(100)
Otu0535	0	0	0	0	0	5	0	0	0	0	0	0	Archaea(100)	Euryarchaeota(100)	Thermoplasmata(100)	Marine_Benthic_Group_E(100)	unclassified(100)	unclassified(100)
Otu0536	0	0	0	0	5	0	0	0	0	0	0	0	Bacteria(100)	Candidate_division_OD1(100)	Unknown_Class(100)	Unknown_Order(100)	Unknown_Family(100)	Candidatus_Paceibacter(100)
Otu0537	0	0	0	0	0	0	0	0	0	0	5	0	Archaea(100)	Euryarchaeota(100)	Thermoplasmata(100)	Marine_Benthic_Group_E(100)	unclassified(100)	unclassified(100)
Otu0538	0	0	0	0	0	0	0	0	0	5	0	0	Bacteria(100)	Chloroflexi(100)	Dehalococcoidia(100)	GIF9(100)	unclassified(100)	unclassified(100)
Otu0539	0	0	0	0	0	0	0	0	0	0	0	5	Bacteria(100)	Proteobacteria(100)	Betaproteobacteria(100)	Burkholderiales(100)	Oxalobacteraceae(100)	Massilia(100)
Otu0540	0	0	0	0	0	0	0	0	0	0	0	5	Bacteria(100)	Bacteroidetes(100)	Cytophagia(100)	Cytophagales(100)	Flammeovirgaceae(100)	Reichenbachiella(100)
Otu0541	0	0	0	0	0	0	0	0	0	5	0	0	Bacteria(100)	unclassified(100)	unclassified(100)	unclassified(100)	unclassified(100)	unclassified(100)
Otu0542	0	0	0	0	5	0	0	0	0	0	0	0	Bacteria(100)	Planctomycetes(100)	Phycisphaerae(100)	MSBL9(100)	unclassified(100)	unclassified(100)
Otu0543	0	0	0	0	0	0	0	0	0	0	0	5	unclassified(100)
Otu0544	0	0	0	0	0	0	0	5	0	0	0	0	unclassified(100)
Otu0545	0	0	0	0	4	1	0	0	0	0	0	0	Bacteria(100)	unclassified(100)	unclassified(100)	unclassified(100)	unclassified(100)	unclassified(100)
Otu0546	0	0	0	0	5	0	0	0	0	0	0	0	Bacteria(100)	Candidate_division_OP3(100)	unclassified(100)	unclassified(100)	unclassified(100)	unclassified(100)
Otu0547	0	0	0	0	0	5	0	0	0	0	0	0	Bacteria(100)	Chloroflexi(100)	Dehalococcoidia(100)	unclassified(100)	unclassified(100)	unclassified(100)
Otu0548	0	0	0	0	5	0	0	0	0	0	0	0	Bacteria(100)	unclassified(100)	unclassified(100)	unclassified(100)	unclassified(100)	unclassified(100)
Otu0549	0	0	0	0	0	0	0	0	0	0	0	5	Bacteria(100)	unclassified(100)	unclassified(100)	unclassified(100)	unclassified(100)	unclassified(100)
Otu0550	0	0	0	0	3	0	0	0	0	2	0	0	Bacteria(100)	unclassified(100)	unclassified(100)	unclassified(100)	unclassified(100)	unclassified(100)
Otu0551	0	0	0	0	0	0	0	0	0	0	0	5	Bacteria(100)	Proteobacteria(100)	Betaproteobacteria(100)	Burkholderiales(100)	Burkholderiaceae(100)	Burkholderia(100)
Otu0552	0	0	0	0	0	0	0	0	0	5	0	0	Bacteria(100)	unclassified(100)	unclassified(100)	unclassified(100)	unclassified(100)	unclassified(100)
Otu0553	0	0	0	0	0	0	0	0	0	0	0	5	unclassified(100)
Otu0554	0	0	0	0	0	0	0	0	0	5	0	0	Bacteria(100)	Chloroflexi(100)	Dehalococcoidia(100)	unclassified(100)	unclassified(100)	unclassified(100)
Otu0555	0	0	0	0	0	0	0	0	0	0	0	5	unclassified(100)
Otu0556	0	0	0	0	0	0	0	0	0	0	0	5	unclassified(100)
Otu0557	0	0	0	0	0	0	0	0	0	0	0	5	Bacteria(100)	Bacteroidetes(100)	Flavobacteriia(100)	Flavobacteriales(100)	Flavobacteriaceae(100)	unclassified(100)
Otu0558	0	0	0	0	5	0	0	0	0	0	0	0	Bacteria(100)	unclassified(100)	unclassified(100)	unclassified(100)	unclassified(100)	unclassified(100)
Otu0559	0	0	0	0	5	0	0	0	0	0	0	0	Bacteria(100)	Chloroflexi(100)	Dehalococcoidia(100)	unclassified(100)	unclassified(100)	unclassified(100)
Otu0560	0	0	0	5	0	0	0	0	0	0	0	0	Bacteria(100)	Planctomycetes(100)	vadinHA49(100)	unclassified(100)	unclassified(100)	unclassified(100)
Otu0561	0	0	0	0	0	0	0	0	0	0	0	5	Bacteria(100)	Planctomycetes(100)	Phycisphaerae(100)	Phycisphaerales(100)	Phycisphaeraceae(100)	CL500-3(100)
Otu0562	0	0	0	0	0	0	0	0	0	0	0	5	unclassified(100)
Otu0563	0	0	0	0	5	0	0	0	0	0	0	0	Bacteria(100)	unclassified(100)	unclassified(100)	unclassified(100)	unclassified(100)	unclassified(100)
Otu0564	0	0	0	0	5	0	0	0	0	0	0	0	Bacteria(100)	Candidate_division_OD1(100)	Unknown_Class(100)	Unknown_Order(100)	Unknown_Family(100)	Candidatus_Paceibacter(100)
Otu0565	0	0	0	0	0	0	0	0	0	5	0	0	Bacteria(100)	Chloroflexi(100)	Dehalococcoidia(100)	GIF9(100)	unclassified(100)	unclassified(100)
Otu0566	0	0	0	0	0	0	0	0	0	0	0	5	unclassified(100)
Otu0567	0	0	0	0	5	0	0	0	0	0	0	0	Bacteria(100)	BHI80-139(100)	unclassified(100)	unclassified(100)	unclassified(100)	unclassified(100)
Otu0568	0	0	0	0	5	0	0	0	0	0	0	0	Bacteria(100)	Chloroflexi(100)	Dehalococcoidia(100)	unclassified(100)	unclassified(100)	unclassified(100)
Otu0569	0	0	0	0	5	0	0	0	0	0	0	0	Bacteria(100)	Chloroflexi(100)	Dehalococcoidia(100)	unclassified(100)	unclassified(100)	unclassified(100)
Otu0570	0	0	0	0	5	0	0	0	0	0	0	0	Bacteria(100)	unclassified(100)	unclassified(100)	unclassified(100)	unclassified(100)	unclassified(100)
Otu0571	0	0	0	0	0	0	0	0	0	5	0	0	Bacteria(100)	Chloroflexi(100)	Dehalococcoidia(100)	GIF9(100)	unclassified(100)	unclassified(100)
Otu0572	0	0	0	3	2	0	0	0	0	0	0	0	Bacteria(100)	unclassified(100)	unclassified(100)	unclassified(100)	unclassified(100)	unclassified(100)
Otu0573	0	0	0	0	0	0	0	0	0	0	0	5	unclassified(100)
Otu0574	0	0	0	0	5	0	0	0	0	0	0	0	Bacteria(100)	Candidate_division_OD1(100)	Unknown_Class(100)	Unknown_Order(100)	Unknown_Family(100)	Candidatus_Paceibacter(100)
Otu0575	0	0	0	0	0	0	0	0	0	0	0	5	Bacteria(100)	Bacteroidetes(100)	Flavobacteriia(100)	Flavobacteriales(100)	NS9_marine_group(100)	unclassified(100)
Otu0576	0	0	0	0	5	0	0	0	0	0	0	0	Bacteria(100)	Firmicutes(100)	Clostridia(100)	Halanaerobiales(100)	64K2(100)	unclassified(100)
Otu0577	0	0	0	0	0	0	0	0	0	3	0	2	Bacteria(100)	Proteobacteria(100)	Betaproteobacteria(100)	Burkholderiales(100)	Comamonadaceae(100)	Diaphorobacter(100)
Otu0578	0	0	0	0	5	0	0	0	0	0	0	0	Bacteria(100)	Chloroflexi(100)	Dehalococcoidia(100)	unclassified(100)	unclassified(100)	unclassified(100)
Otu0579	0	0	0	0	5	0	0	0	0	0	0	0	Bacteria(100)	Chloroflexi(100)	Dehalococcoidia(100)	Sh765B-AG-111(100)	unclassified(100)	unclassified(100)
Otu0580	0	0	0	0	0	0	0	0	0	0	0	5	unclassified(100)
Otu0581	0	0	0	0	5	0	0	0	0	0	0	0	Bacteria(100)	Chloroflexi(100)	Dehalococcoidia(100)	unclassified(100)	unclassified(100)	unclassified(100)
Otu0582	0	0	0	5	0	0	0	0	0	0	0	0	Bacteria(100)	Planctomycetes(100)	Phycisphaerae(100)	MSBL9(100)	unclassified(100)	unclassified(100)
Otu0583	0	0	0	0	0	0	0	0	0	0	0	5	Bacteria(100)	Planctomycetes(100)	Planctomycetacia(100)	Planctomycetales(100)	Planctomycetaceae(100)	Rhodopirellula(100)
Otu0584	0	0	2	0	0	0	0	0	0	0	0	3	Bacteria(100)	Proteobacteria(100)	Alphaproteobacteria(100)	SAR11_clade(100)	Surface_2(61)	unclassified(61)
Otu0585	0	0	0	0	0	4	0	0	0	1	0	0	Bacteria(100)	Chloroflexi(100)	Dehalococcoidia(100)	unclassified(100)	unclassified(100)	unclassified(100)
Otu0586	0	0	0	0	5	0	0	0	0	0	0	0	Bacteria(100)	Candidate_division_WS3(100)	unclassified(100)	unclassified(100)	unclassified(100)	unclassified(100)
Otu0587	0	0	0	0	0	0	0	0	0	0	0	5	Bacteria(100)	Proteobacteria(100)	Gammaproteobacteria(100)	Oceanospirillales(100)	SAR86_clade(100)	unclassified(100)
Otu0588	0	0	0	0	0	0	0	0	0	4	0	0	Bacteria(100)	Chloroflexi(100)	Dehalococcoidia(100)	unclassified(100)	unclassified(100)	unclassified(100)
Otu0589	0	0	0	0	0	0	0	0	0	0	0	4	unclassified(100)
Otu0590	0	0	0	0	0	0	0	0	0	0	0	4	Bacteria(100)	Proteobacteria(100)	Alphaproteobacteria(100)	SAR11_clade(100)	Chesapeake-Delaware_Bay(100)	unclassified(100)
Otu0591	0	0	0	0	0	4	0	0	0	0	0	0	Bacteria(100)	Proteobacteria(100)	Alphaproteobacteria(100)	Rhodospirillales(100)	Rhodospirillaceae(100)	Defluviicoccus(75)
Otu0592	0	0	0	0	4	0	0	0	0	0	0	0	Bacteria(100)	Candidate_division_OD1(100)	unclassified(100)	unclassified(100)	unclassified(100)	unclassified(100)
Otu0593	0	0	0	0	0	4	0	0	0	0	0	0	Bacteria(100)	unclassified(100)	unclassified(100)	unclassified(100)	unclassified(100)	unclassified(100)
Otu0594	0	0	0	0	0	0	0	0	0	0	0	4	unclassified(100)
Otu0595	0	0	0	0	0	0	0	0	0	4	0	0	Bacteria(100)	unclassified(100)	unclassified(100)	unclassified(100)	unclassified(100)	unclassified(100)
Otu0596	0	0	0	0	0	0	0	0	0	0	0	4	unclassified(100)
Otu0597	0	0	0	0	0	0	0	0	0	0	0	4	Bacteria(100)	Proteobacteria(100)	Gammaproteobacteria(100)	Oceanospirillales(100)	SAR86_clade(75)	unclassified(75)
Otu0598	0	0	0	0	4	0	0	0	0	0	0	0	Bacteria(100)	Chloroflexi(100)	Anaerolineae(100)	Anaerolineales(100)	Anaerolineaceae(100)	unclassified(100)
Otu0599	0	0	0	0	0	0	0	0	0	4	0	0	Bacteria(100)	Actinobacteria(100)	Actinobacteria(100)	unclassified(100)	unclassified(100)	unclassified(100)
Otu0600	0	0	0	0	2	0	0	0	0	2	0	0	Bacteria(100)	Candidate_division_WS3(100)	Unknown_Class(100)	Unknown_Order(100)	Unknown_Family(100)	Candidatus_Latescibacter(100)
Otu0601	0	0	0	0	0	0	0	0	0	0	0	4	Bacteria(100)	Bacteroidetes(100)	Sphingobacteriia(100)	Sphingobacteriales(100)	Saprospiraceae(100)	unclassified(100)
Otu0602	0	0	0	0	4	0	0	0	0	0	0	0	Bacteria(100)	Chloroflexi(100)	Dehalococcoidia(100)	unclassified(100)	unclassified(100)	unclassified(100)
Otu0603	0	0	0	0	0	0	0	0	0	0	4	0	Bacteria(100)	unclassified(100)	unclassified(100)	unclassified(100)	unclassified(100)	unclassified(100)
Otu0604	0	0	0	0	0	0	0	0	0	0	0	4	unclassified(100)
Otu0605	0	0	0	0	0	0	0	0	0	0	0	4	Bacteria(100)	Proteobacteria(100)	Gammaproteobacteria(100)	Alteromonadales(100)	Alteromonadaceae(100)	Porticoccus(100)
Otu0606	0	0	0	0	0	4	0	0	0	0	0	0	Bacteria(100)	Deferribacteres(100)	Deferribacteres(100)	Deferribacterales(100)	SAR406_clade(Marine_group_A)(100)	unclassified(100)
Otu0607	0	0	0	0	4	0	0	0	0	0	0	0	Bacteria(100)	unclassified(100)	unclassified(100)	unclassified(100)	unclassified(100)	unclassified(100)
Otu0608	0	0	0	0	0	4	0	0	0	0	0	0	unclassified(100)
Otu0609	0	0	0	0	0	0	0	0	0	0	0	4	unclassified(100)
Otu0610	0	0	0	0	0	0	0	0	0	0	0	4	unclassified(100)
Otu0611	0	0	0	0	4	0	0	0	0	0	0	0	Bacteria(100)	Candidate_division_OP3(100)	unclassified(100)	unclassified(100)	unclassified(100)	unclassified(100)
Otu0612	0	0	0	0	0	0	0	0	0	0	0	4	Bacteria(100)	Bacteroidetes(100)	Flavobacteriia(100)	Flavobacteriales(100)	Flavobacteriaceae(100)	unclassified(75)
Otu0613	0	0	0	0	4	0	0	0	0	0	0	0	Archaea(100)	Thaumarchaeota(100)	Group_C3(100)	unclassified(100)	unclassified(100)	unclassified(100)
Otu0614	0	0	0	0	0	0	0	0	0	0	0	4	Bacteria(100)	Proteobacteria(100)	Alphaproteobacteria(100)	Sphingomonadales(100)	Sphingomonadaceae(100)	Sphingomonas(100)
Otu0615	0	0	0	0	0	0	0	0	0	0	4	0	Bacteria(100)	Chloroflexi(100)	Dehalococcoidia(100)	unclassified(100)	unclassified(100)	unclassified(100)
Otu0616	0	0	0	0	0	0	0	0	0	4	0	0	Bacteria(100)	Elusimicrobia(100)	Elusimicrobia(100)	unclassified(100)	unclassified(100)	unclassified(100)
Otu0617	0	0	0	0	4	0	0	0	0	0	0	0	Bacteria(100)	Firmicutes(100)	Clostridia(100)	Halanaerobiales(100)	64K2(100)	unclassified(100)
Otu0618	0	0	0	0	4	0	0	0	0	0	0	0	Bacteria(100)	unclassified(100)	unclassified(100)	unclassified(100)	unclassified(100)	unclassified(100)
Otu0619	0	0	0	0	0	0	0	0	0	0	0	4	unclassified(100)
Otu0620	0	0	0	0	0	0	0	0	0	0	0	4	Bacteria(100)	Acidobacteria(100)	Acidobacteria(100)	Acidobacteriales(100)	Acidobacteriaceae_(Subgroup_1)(100)	Terriglobus(100)
Otu0621	0	0	0	0	0	0	0	0	0	0	4	0	Bacteria(100)	Chloroflexi(100)	unclassified(100)	unclassified(100)	unclassified(100)	unclassified(100)
Otu0622	0	0	0	0	0	0	0	0	0	0	0	4	Bacteria(100)	Bacteroidetes(100)	Flavobacteriia(100)	Flavobacteriales(100)	Flavobacteriaceae(100)	NS5_marine_group(100)
Otu0623	0	0	0	0	0	0	0	0	0	4	0	0	Bacteria(100)	Chloroflexi(100)	Dehalococcoidia(100)	unclassified(100)	unclassified(100)	unclassified(100)
Otu0624	0	0	0	0	0	0	0	0	0	0	0	4	unclassified(100)
Otu0625	0	0	0	0	0	0	0	0	0	4	0	0	Bacteria(100)	Chloroflexi(100)	Dehalococcoidia(100)	Sh765B-AG-111(100)	unclassified(100)	unclassified(100)
Otu0626	0	0	0	0	0	0	0	0	0	0	0	4	unclassified(100)
Otu0627	0	0	0	0	4	0	0	0	0	0	0	0	Bacteria(100)	Chloroflexi(100)	Anaerolineae(100)	Anaerolineales(100)	Anaerolineaceae(100)	unclassified(100)
Otu0628	0	0	0	0	4	0	0	0	0	0	0	0	Bacteria(100)	Actinobacteria(100)	Actinobacteria(100)	Corynebacteriales(100)	Corynebacteriaceae(100)	Corynebacterium(100)
Otu0629	0	0	0	0	0	0	0	0	0	0	0	4	Bacteria(100)	Bacteroidetes(100)	Sphingobacteriia(100)	Sphingobacteriales(100)	Saprospiraceae(100)	Aureispira(100)
Otu0630	0	0	0	4	0	0	0	0	0	0	0	0	Bacteria(100)	Chloroflexi(100)	Dehalococcoidia(100)	vadinBA26(100)	unclassified(100)	unclassified(100)
Otu0631	0	0	0	0	4	0	0	0	0	0	0	0	Bacteria(100)	unclassified(100)	unclassified(100)	unclassified(100)	unclassified(100)	unclassified(100)
Otu0632	0	0	0	0	0	0	0	0	0	4	0	0	Bacteria(100)	unclassified(100)	unclassified(100)	unclassified(100)	unclassified(100)	unclassified(100)
Otu0633	0	0	0	0	0	0	0	4	0	0	0	0	Bacteria(100)	Candidate_division_OP8(100)	unclassified(100)	unclassified(100)	unclassified(100)	unclassified(100)
Otu0634	4	0	0	0	0	0	0	0	0	0	0	0	unclassified(100)
Otu0635	0	0	0	0	4	0	0	0	0	0	0	0	unclassified(100)
Otu0636	0	0	0	0	0	4	0	0	0	0	0	0	Bacteria(100)	Acidobacteria(100)	Acidobacteria(100)	Subgroup_15(100)	unclassified(100)	unclassified(100)
Otu0637	0	0	0	0	4	0	0	0	0	0	0	0	Bacteria(100)	Chloroflexi(100)	Dehalococcoidia(100)	unclassified(100)	unclassified(100)	unclassified(100)
Otu0638	0	0	0	0	0	0	0	4	0	0	0	0	Bacteria(100)	unclassified(100)	unclassified(100)	unclassified(100)	unclassified(100)	unclassified(100)
Otu0639	0	0	0	0	4	0	0	0	0	0	0	0	Bacteria(100)	BHI80-139(100)	unclassified(100)	unclassified(100)	unclassified(100)	unclassified(100)
Otu0640	0	0	0	0	0	0	0	0	0	4	0	0	Bacteria(100)	Chloroflexi(100)	unclassified(100)	unclassified(100)	unclassified(100)	unclassified(100)
Otu0641	0	4	0	0	0	0	0	0	0	0	0	0	Bacteria(100)	Proteobacteria(100)	Alphaproteobacteria(100)	Sphingomonadales(100)	Sphingomonadaceae(100)	unclassified(100)
Otu0642	0	0	0	0	0	0	0	0	0	4	0	0	Bacteria(100)	Planctomycetes(100)	Phycisphaerae(100)	MSBL9(100)	unclassified(100)	unclassified(100)
Otu0643	0	0	0	0	0	0	0	0	0	0	0	4	Bacteria(100)	Proteobacteria(100)	Deltaproteobacteria(100)	SAR324_clade(Marine_group_B)(100)	unclassified(100)	unclassified(100)
Otu0644	0	0	0	0	4	0	0	0	0	0	0	0	Bacteria(100)	Proteobacteria(100)	Deltaproteobacteria(100)	unclassified(100)	unclassified(100)	unclassified(100)
Otu0645	0	0	0	0	0	0	0	0	0	0	0	4	unclassified(100)
Otu0646	0	0	0	0	0	0	0	0	0	0	0	4	Bacteria(100)	Proteobacteria(100)	Alphaproteobacteria(100)	OCS116_clade(100)	unclassified(100)	unclassified(100)
Otu0647	0	0	0	0	0	0	0	0	0	0	0	4	Bacteria(100)	Proteobacteria(100)	unclassified(100)	unclassified(100)	unclassified(100)	unclassified(100)
Otu0648	0	0	0	0	0	0	0	0	0	0	0	4	Bacteria(100)	Proteobacteria(100)	Alphaproteobacteria(100)	OCS116_clade(100)	unclassified(100)	unclassified(100)
Otu0649	0	0	0	0	0	0	0	4	0	0	0	0	Bacteria(100)	Proteobacteria(100)	Alphaproteobacteria(100)	Rhodospirillales(100)	Rhodospirillaceae(100)	Skermanella(100)
Otu0650	0	0	0	0	0	0	0	0	0	0	0	4	Bacteria(100)	Proteobacteria(100)	Alphaproteobacteria(100)	OCS116_clade(100)	unclassified(100)	unclassified(100)
Otu0651	0	0	0	0	2	2	0	0	0	0	0	0	Bacteria(100)	Chloroflexi(100)	unclassified(100)	unclassified(100)	unclassified(100)	unclassified(100)
Otu0652	0	0	0	4	0	0	0	0	0	0	0	0	Bacteria(100)	Chloroflexi(100)	unclassified(100)	unclassified(100)	unclassified(100)	unclassified(100)
Otu0653	0	0	0	0	1	0	0	0	0	3	0	0	Bacteria(100)	Chloroflexi(100)	Dehalococcoidia(100)	unclassified(100)	unclassified(100)	unclassified(100)
Otu0654	0	0	0	0	0	0	0	0	0	4	0	0	Bacteria(100)	Chloroflexi(100)	Dehalococcoidia(100)	MSBL5(100)	unclassified(100)	unclassified(100)
Otu0655	0	0	0	0	0	0	0	0	0	0	0	4	Bacteria(100)	Proteobacteria(100)	Alphaproteobacteria(100)	Sphingomonadales(100)	Sphingomonadaceae(100)	Sphingomonas(100)
Otu0656	0	0	0	0	0	4	0	0	0	0	0	0	Bacteria(100)	Chloroflexi(100)	unclassified(100)	unclassified(100)	unclassified(100)	unclassified(100)
Otu0657	0	0	0	1	0	2	0	0	0	0	0	0	Bacteria(100)	Chloroflexi(100)	Dehalococcoidia(100)	unclassified(67)	unclassified(67)	unclassified(67)
Otu0658	0	0	0	0	0	3	0	0	0	0	0	0	Bacteria(100)	Chloroflexi(100)	Dehalococcoidia(100)	vadinBA26(100)	unclassified(100)	unclassified(100)
Otu0659	0	0	0	0	3	0	0	0	0	0	0	0	Bacteria(100)	unclassified(100)	unclassified(100)	unclassified(100)	unclassified(100)	unclassified(100)
Otu0660	0	0	0	0	0	0	0	0	0	0	0	3	unclassified(100)
Otu0661	0	0	0	0	0	0	0	0	0	0	0	3	unclassified(100)
Otu0662	0	0	0	0	0	0	0	0	0	0	0	3	unclassified(100)
Otu0663	0	0	0	0	0	0	0	0	0	0	0	3	Bacteria(100)	Proteobacteria(100)	unclassified(100)	unclassified(100)	unclassified(100)	unclassified(100)
Otu0664	0	0	0	0	0	0	0	0	0	3	0	0	Bacteria(100)	Candidate_division_OP3(100)	unclassified(100)	unclassified(100)	unclassified(100)	unclassified(100)
Otu0665	0	0	0	3	0	0	0	0	0	0	0	0	Archaea(100)	unclassified(100)	unclassified(100)	unclassified(100)	unclassified(100)	unclassified(100)
Otu0666	0	0	0	0	0	0	0	0	0	0	0	3	Bacteria(100)	Cyanobacteria(100)	unclassified(100)	unclassified(100)	unclassified(100)	unclassified(100)
Otu0667	0	0	0	0	0	0	0	0	0	0	0	3	Bacteria(100)	Verrucomicrobia(100)	Verrucomicrobiae(100)	Verrucomicrobiales(100)	Verrucomicrobiaceae(100)	Roseibacillus(100)
Otu0668	0	0	0	0	0	0	0	0	0	0	0	3	Bacteria(100)	Proteobacteria(100)	Alphaproteobacteria(100)	Rickettsiales(100)	unclassified(100)	unclassified(100)
Otu0669	0	0	0	0	0	0	0	0	0	0	0	3	Bacteria(100)	Proteobacteria(100)	Alphaproteobacteria(67)	unclassified(67)	unclassified(67)	unclassified(67)
Otu0670	0	0	0	0	0	0	0	0	0	0	0	3	Bacteria(100)	Proteobacteria(100)	Gammaproteobacteria(100)	unclassified(100)	unclassified(100)	unclassified(100)
Otu0671	0	0	0	0	0	0	0	0	0	0	0	3	Bacteria(100)	Cyanobacteria(67)	unclassified(67)	unclassified(67)	unclassified(67)	unclassified(67)
Otu0672	0	0	0	0	3	0	0	0	0	0	0	0	Bacteria(100)	Chloroflexi(100)	Dehalococcoidia(100)	unclassified(100)	unclassified(100)	unclassified(100)
Otu0673	0	0	0	0	0	0	0	3	0	0	0	0	Bacteria(100)	Firmicutes(100)	Bacilli(100)	Bacillales(100)	Family_X(100)	Thermicanus(100)
Otu0674	0	0	0	0	0	3	0	0	0	0	0	0	Bacteria(100)	Chloroflexi(100)	JG30-KF-CM66(100)	unclassified(100)	unclassified(100)	unclassified(100)
Otu0675	0	0	0	0	0	0	0	0	0	0	0	3	Bacteria(100)	Proteobacteria(100)	Betaproteobacteria(100)	Rhodocyclales(100)	Rhodocyclaceae(100)	Zoogloea(100)
Otu0676	0	0	0	0	0	0	0	0	0	0	0	3	Bacteria(100)	Proteobacteria(100)	Alphaproteobacteria(100)	Caulobacterales(100)	Hyphomonadaceae(100)	Hellea(100)
Otu0677	0	0	0	0	3	0	0	0	0	0	0	0	Bacteria(100)	Chloroflexi(100)	Dehalococcoidia(100)	unclassified(100)	unclassified(100)	unclassified(100)
Otu0678	0	0	0	0	0	0	0	0	0	0	0	3	Bacteria(100)	Proteobacteria(100)	Gammaproteobacteria(100)	Oceanospirillales(100)	unclassified(100)	unclassified(100)
Otu0679	0	0	0	0	0	0	0	3	0	0	0	0	Archaea(100)	Thaumarchaeota(100)	Miscellaneous_Crenarchaeotic_Group(100)	unclassified(100)	unclassified(100)	unclassified(100)
Otu0680	0	0	0	0	0	0	0	0	0	0	0	3	unclassified(100)
Otu0681	0	0	0	0	0	0	0	3	0	0	0	0	Bacteria(100)	Bacteroidetes(100)	Flavobacteriia(100)	Flavobacteriales(100)	Flavobacteriaceae(100)	Weeksella(100)
Otu0682	0	0	0	0	3	0	0	0	0	0	0	0	Bacteria(100)	unclassified(100)	unclassified(100)	unclassified(100)	unclassified(100)	unclassified(100)
Otu0683	0	0	0	0	0	0	0	3	0	0	0	0	Bacteria(100)	Firmicutes(100)	Clostridia(100)	Clostridiales(100)	Syntrophomonadaceae(100)	Dethiobacter(100)
Otu0684	3	0	0	0	0	0	0	0	0	0	0	0	Bacteria(100)	Proteobacteria(100)	Gammaproteobacteria(100)	Pseudomonadales(100)	Moraxellaceae(100)	Psychrobacter(100)
Otu0685	0	0	0	0	0	0	0	0	0	0	0	3	Bacteria(100)	Proteobacteria(100)	Betaproteobacteria(100)	Nitrosomonadales(100)	Gallionellaceae(100)	Gallionella(100)
Otu0686	0	0	0	0	0	0	0	0	0	0	0	3	Bacteria(100)	Proteobacteria(100)	Gammaproteobacteria(100)	Oceanospirillales(100)	Oceanospirillaceae(100)	Pseudospirillum(100)
Otu0687	0	0	0	3	0	0	0	0	0	0	0	0	Bacteria(100)	Proteobacteria(100)	Deltaproteobacteria(100)	Myxococcales(100)	VHS-B3-70(100)	unclassified(100)
Otu0688	0	0	0	0	3	0	0	0	0	0	0	0	Bacteria(100)	Chloroflexi(100)	Dehalococcoidia(100)	unclassified(100)	unclassified(100)	unclassified(100)
Otu0689	0	0	0	0	0	0	0	0	0	0	0	3	unclassified(100)
Otu0690	0	0	0	0	0	0	0	0	0	3	0	0	Bacteria(100)	Chloroflexi(100)	Dehalococcoidia(100)	unclassified(100)	unclassified(100)	unclassified(100)
Otu0691	0	0	0	0	3	0	0	0	0	0	0	0	Bacteria(100)	Chloroflexi(100)	KD4-96(100)	unclassified(100)	unclassified(100)	unclassified(100)
Otu0692	0	0	0	3	0	0	0	0	0	0	0	0	Bacteria(100)	Actinobacteria(100)	Actinobacteria(100)	Corynebacteriales(100)	Mycobacteriaceae(100)	Mycobacterium(100)
Otu0693	0	0	0	0	0	0	0	0	0	3	0	0	Bacteria(100)	unclassified(100)	unclassified(100)	unclassified(100)	unclassified(100)	unclassified(100)
Otu0694	0	0	0	0	0	0	0	3	0	0	0	0	Bacteria(100)	Firmicutes(100)	Clostridia(100)	Clostridia_Incertae_Sedis(100)	Unknown_Family(100)	Candidatus_Desulforudis(100)
Otu0695	0	0	0	0	0	3	0	0	0	0	0	0	Bacteria(100)	Chloroflexi(100)	unclassified(100)	unclassified(100)	unclassified(100)	unclassified(100)
Otu0696	0	0	0	0	0	0	0	0	0	0	0	3	Bacteria(100)	Proteobacteria(100)	Gammaproteobacteria(100)	Alteromonadales(100)	Alteromonadaceae(100)	Marinobacter(100)
Otu0697	0	0	0	0	3	0	0	0	0	0	0	0	Bacteria(100)	unclassified(100)	unclassified(100)	unclassified(100)	unclassified(100)	unclassified(100)
Otu0698	0	0	0	0	0	0	0	0	0	0	0	3	Bacteria(100)	Actinobacteria(100)	Actinobacteria(100)	Corynebacteriales(100)	Dietziaceae(100)	Dietzia(100)
Otu0699	0	0	0	0	0	0	0	0	0	0	0	3	Bacteria(100)	Cyanobacteria(100)	unclassified(100)	unclassified(100)	unclassified(100)	unclassified(100)
Otu0700	0	0	0	0	3	0	0	0	0	0	0	0	Bacteria(100)	unclassified(100)	unclassified(100)	unclassified(100)	unclassified(100)	unclassified(100)
Otu0701	0	0	0	0	0	0	0	1	2	0	0	0	Bacteria(100)	Actinobacteria(100)	Actinobacteria(100)	Corynebacteriales(100)	Corynebacteriaceae(100)	Corynebacterium(100)
Otu0702	0	0	0	0	0	0	0	0	0	0	0	3	Bacteria(100)	Proteobacteria(100)	Gammaproteobacteria(100)	unclassified(100)	unclassified(100)	unclassified(100)
Otu0703	0	0	0	0	0	0	0	0	0	3	0	0	Bacteria(100)	Proteobacteria(100)	Alphaproteobacteria(100)	Rhodobacterales(100)	Rhodobacteraceae(100)	Paracoccus(100)
Otu0704	0	0	0	0	0	0	0	0	0	0	0	3	Bacteria(100)	Bacteroidetes(100)	Flavobacteriia(100)	Flavobacteriales(100)	NS9_marine_group(100)	unclassified(100)
Otu0705	0	0	0	0	0	0	0	0	0	0	0	3	Bacteria(100)	Bacteroidetes(100)	Flavobacteriia(100)	Flavobacteriales(100)	Cryomorphaceae(100)	Owenweeksia(100)
Otu0706	0	0	0	0	0	0	0	0	0	0	0	3	Bacteria(100)	Proteobacteria(100)	Betaproteobacteria(100)	unclassified(100)	unclassified(100)	unclassified(100)
Otu0707	0	0	0	0	3	0	0	0	0	0	0	0	Bacteria(100)	unclassified(100)	unclassified(100)	unclassified(100)	unclassified(100)	unclassified(100)
Otu0708	0	0	0	0	3	0	0	0	0	0	0	0	Bacteria(100)	Proteobacteria(100)	Alphaproteobacteria(100)	Caulobacterales(100)	Caulobacteraceae(100)	Brevundimonas(100)
Otu0709	0	0	0	3	0	0	0	0	0	0	0	0	Bacteria(100)	Candidate_division_OD1(100)	unclassified(100)	unclassified(100)	unclassified(100)	unclassified(100)
Otu0710	0	0	0	0	0	0	0	0	0	3	0	0	Bacteria(100)	Proteobacteria(100)	Deltaproteobacteria(100)	Desulfobacterales(100)	Desulfobacteraceae(100)	SEEP-SRB1(100)
Otu0711	0	0	0	3	0	0	0	0	0	0	0	0	Bacteria(100)	Actinobacteria(100)	Actinobacteria(100)	Micrococcales(100)	Microbacteriaceae(100)	Pseudoclavibacter(100)
Otu0712	0	0	0	0	0	0	0	0	0	0	0	3	Bacteria(100)	Verrucomicrobia(100)	Opitutae(100)	Puniceicoccales(100)	Puniceicoccaceae(100)	marine_group(100)
Otu0713	0	0	0	0	3	0	0	0	0	0	0	0	Bacteria(100)	unclassified(100)	unclassified(100)	unclassified(100)	unclassified(100)	unclassified(100)
Otu0714	0	0	0	0	0	0	0	0	0	3	0	0	Bacteria(100)	unclassified(100)	unclassified(100)	unclassified(100)	unclassified(100)	unclassified(100)
Otu0715	0	0	0	0	0	0	0	0	0	0	0	3	Bacteria(100)	Bacteroidetes(100)	unclassified(100)	unclassified(100)	unclassified(100)	unclassified(100)
Otu0716	0	0	0	0	0	0	0	0	0	0	0	3	unclassified(100)
Otu0717	0	0	0	3	0	0	0	0	0	0	0	0	Bacteria(100)	Chloroflexi(100)	Dehalococcoidia(100)	unclassified(100)	unclassified(100)	unclassified(100)
Otu0718	0	0	0	0	0	0	0	0	0	3	0	0	Bacteria(100)	Chloroflexi(100)	unclassified(100)	unclassified(100)	unclassified(100)	unclassified(100)
Otu0719	0	0	0	0	0	0	0	0	0	0	0	3	unclassified(100)
Otu0720	0	0	0	0	0	0	0	0	0	0	0	3	Bacteria(100)	Verrucomicrobia(100)	Opitutae(100)	MB11C04_marine_group(100)	unclassified(100)	unclassified(100)
Otu0721	0	0	0	0	0	3	0	0	0	0	0	0	Bacteria(100)	Chloroflexi(100)	JG30-KF-CM66(100)	unclassified(100)	unclassified(100)	unclassified(100)
Otu0722	0	0	0	0	0	0	0	0	0	0	0	3	unclassified(100)
Otu0723	0	0	0	0	0	0	0	0	0	3	0	0	Bacteria(100)	unclassified(100)	unclassified(100)	unclassified(100)	unclassified(100)	unclassified(100)
Otu0724	0	0	0	0	3	0	0	0	0	0	0	0	Bacteria(100)	Chloroflexi(100)	Dehalococcoidia(100)	unclassified(100)	unclassified(100)	unclassified(100)
Otu0725	0	0	0	0	3	0	0	0	0	0	0	0	Bacteria(100)	Proteobacteria(100)	Gammaproteobacteria(100)	Xanthomonadales(100)	Xanthomonadaceae(100)	unclassified(100)
Otu0726	0	0	0	0	3	0	0	0	0	0	0	0	Bacteria(100)	Candidate_division_OP3(100)	unclassified(100)	unclassified(100)	unclassified(100)	unclassified(100)
Otu0727	0	0	0	0	0	0	0	0	0	0	0	3	Bacteria(100)	Bacteroidetes(100)	Flavobacteriia(100)	Flavobacteriales(100)	NS9_marine_group(67)	unclassified(67)
Otu0728	0	0	0	0	0	0	0	0	0	0	0	3	Bacteria(100)	Proteobacteria(100)	Deltaproteobacteria(100)	Desulfuromonadales(100)	GR-WP33-58(100)	unclassified(100)
Otu0729	0	0	0	0	0	0	0	0	0	0	0	3	Bacteria(100)	Proteobacteria(100)	Gammaproteobacteria(100)	Pseudomonadales(100)	Pseudomonadaceae(100)	Pseudomonas(100)
Otu0730	0	0	0	0	0	0	0	0	0	0	0	3	Bacteria(100)	Cyanobacteria(100)	unclassified(100)	unclassified(100)	unclassified(100)	unclassified(100)
Otu0731	0	0	0	0	0	0	0	0	0	0	0	3	Bacteria(100)	Proteobacteria(100)	Alphaproteobacteria(100)	Rhizobiales(100)	1174-901-12(100)	unclassified(100)
Otu0732	0	0	0	0	0	0	0	0	0	0	0	3	unclassified(100)
Otu0733	0	0	0	0	0	0	0	0	0	0	0	3	Bacteria(100)	Bacteroidetes(100)	Flavobacteriia(100)	Flavobacteriales(100)	Flavobacteriaceae(100)	unclassified(100)
Otu0734	0	0	0	3	0	0	0	0	0	0	0	0	Bacteria(100)	Chloroflexi(100)	unclassified(100)	unclassified(100)	unclassified(100)	unclassified(100)
Otu0735	0	0	0	0	3	0	0	0	0	0	0	0	Bacteria(100)	Planctomycetes(100)	Phycisphaerae(100)	CCM11a(100)	unclassified(100)	unclassified(100)
Otu0736	0	0	0	0	0	3	0	0	0	0	0	0	Archaea(100)	Euryarchaeota(100)	Thermoplasmata(100)	Thermoplasmatales(100)	unclassified(100)	unclassified(100)
Otu0737	0	0	0	0	3	0	0	0	0	0	0	0	Bacteria(100)	Chloroflexi(100)	Dehalococcoidia(100)	unclassified(100)	unclassified(100)	unclassified(100)
Otu0738	0	0	0	0	3	0	0	0	0	0	0	0	Bacteria(100)	Chloroflexi(100)	Dehalococcoidia(100)	unclassified(100)	unclassified(100)	unclassified(100)
Otu0739	0	0	0	0	3	0	0	0	0	0	0	0	Bacteria(100)	Planctomycetes(100)	Phycisphaerae(100)	MSBL9(100)	unclassified(100)	unclassified(100)
Otu0740	0	0	0	0	3	0	0	0	0	0	0	0	unclassified(100)
Otu0741	0	0	0	0	3	0	0	0	0	0	0	0	Bacteria(100)	Planctomycetes(100)	Phycisphaerae(100)	unclassified(100)	unclassified(100)	unclassified(100)
Otu0742	0	0	0	0	0	3	0	0	0	0	0	0	Bacteria(100)	Planctomycetes(100)	Phycisphaerae(100)	MSBL9(100)	unclassified(100)	unclassified(100)
Otu0743	0	0	0	3	0	0	0	0	0	0	0	0	Bacteria(100)	unclassified(100)	unclassified(100)	unclassified(100)	unclassified(100)	unclassified(100)
Otu0744	0	0	0	0	0	3	0	0	0	0	0	0	Bacteria(100)	Chloroflexi(100)	Dehalococcoidia(100)	GIF9(67)	unclassified(67)	unclassified(67)
Otu0745	0	0	0	0	0	0	0	1	0	2	0	0	Bacteria(100)	Chloroflexi(100)	Dehalococcoidia(100)	unclassified(100)	unclassified(100)	unclassified(100)
Otu0746	0	0	0	0	0	3	0	0	0	0	0	0	Bacteria(100)	Planctomycetes(100)	Phycisphaerae(100)	MSBL9(100)	unclassified(100)	unclassified(100)
Otu0747	0	0	0	0	0	0	0	0	0	0	0	3	Bacteria(100)	Proteobacteria(100)	Gammaproteobacteria(100)	Order_Incertae_Sedis(67)	Family_Incertae_Sedis(67)	Marinicella(67)
Otu0748	0	0	0	3	0	0	0	0	0	0	0	0	Bacteria(100)	Chloroflexi(100)	Dehalococcoidia(100)	GIF9(100)	unclassified(100)	unclassified(100)
Otu0749	0	0	0	0	0	0	0	0	0	0	0	3	unclassified(100)
Otu0750	0	0	0	0	1	0	0	0	0	2	0	0	Bacteria(100)	unclassified(100)	unclassified(100)	unclassified(100)	unclassified(100)	unclassified(100)
Otu0751	0	0	0	0	3	0	0	0	0	0	0	0	Bacteria(100)	unclassified(100)	unclassified(100)	unclassified(100)	unclassified(100)	unclassified(100)
Otu0752	0	0	0	0	0	0	0	0	0	3	0	0	Bacteria(100)	Chloroflexi(100)	Dehalococcoidia(100)	unclassified(100)	unclassified(100)	unclassified(100)
Otu0753	0	0	0	0	0	0	0	0	0	0	0	3	Bacteria(100)	Bacteroidetes(100)	Cytophagia(100)	Cytophagales(100)	Flammeovirgaceae(100)	Marinoscillum(100)
Otu0754	0	0	0	0	3	0	0	0	0	0	0	0	Bacteria(100)	unclassified(100)	unclassified(100)	unclassified(100)	unclassified(100)	unclassified(100)
Otu0755	0	0	0	0	3	0	0	0	0	0	0	0	Bacteria(100)	Chloroflexi(100)	Dehalococcoidia(100)	unclassified(100)	unclassified(100)	unclassified(100)
Otu0756	0	0	0	0	0	0	0	0	0	0	0	3	Bacteria(100)	Actinobacteria(100)	Actinobacteria(100)	Micrococcales(100)	unclassified(67)	unclassified(67)
Otu0757	0	0	0	0	2	0	0	0	0	1	0	0	Bacteria(100)	unclassified(100)	unclassified(100)	unclassified(100)	unclassified(100)	unclassified(100)
Otu0758	0	0	0	0	0	0	0	0	0	3	0	0	Bacteria(100)	unclassified(100)	unclassified(100)	unclassified(100)	unclassified(100)	unclassified(100)
Otu0759	0	0	0	3	0	0	0	0	0	0	0	0	Bacteria(100)	Proteobacteria(100)	Alphaproteobacteria(100)	Rhizobiales(100)	Bradyrhizobiaceae(100)	Bosea(100)
Otu0760	0	0	0	3	0	0	0	0	0	0	0	0	Bacteria(100)	Chloroflexi(100)	Dehalococcoidia(100)	GIF9(100)	unclassified(100)	unclassified(100)
Otu0761	0	0	0	0	0	0	0	0	0	3	0	0	Bacteria(100)	unclassified(100)	unclassified(100)	unclassified(100)	unclassified(100)	unclassified(100)
Otu0762	0	0	0	0	0	0	0	0	0	3	0	0	Bacteria(100)	Chloroflexi(100)	Dehalococcoidia(100)	unclassified(100)	unclassified(100)	unclassified(100)
Otu0763	0	0	0	0	0	0	0	0	0	0	0	2	Bacteria(100)	Bacteroidetes(100)	Flavobacteriia(100)	Flavobacteriales(100)	Flavobacteriaceae(100)	unclassified(100)
Otu0764	0	0	0	0	0	0	0	0	0	2	0	0	Bacteria(100)	unclassified(100)	unclassified(100)	unclassified(100)	unclassified(100)	unclassified(100)
Otu0765	0	0	0	0	0	0	0	0	0	2	0	0	Bacteria(100)	Candidate_division_OP3(100)	unclassified(100)	unclassified(100)	unclassified(100)	unclassified(100)
Otu0766	0	0	0	0	2	0	0	0	0	0	0	0	Bacteria(100)	Planctomycetes(100)	Phycisphaerae(100)	MSBL9(100)	unclassified(100)	unclassified(100)
Otu0767	0	0	0	0	0	0	0	0	0	2	0	0	Bacteria(100)	Chloroflexi(100)	Dehalococcoidia(100)	GIF3(100)	unclassified(100)	unclassified(100)
Otu0768	0	0	0	0	0	0	0	0	0	0	0	2	unclassified(100)
Otu0769	0	0	0	0	0	0	0	0	0	2	0	0	Bacteria(100)	Candidate_division_OD1(100)	unclassified(100)	unclassified(100)	unclassified(100)	unclassified(100)
Otu0770	0	0	0	0	2	0	0	0	0	0	0	0	Archaea(100)	Euryarchaeota(100)	Thermoplasmata(100)	Marine_Benthic_Group_E(100)	unclassified(100)	unclassified(100)
Otu0771	0	0	0	0	0	0	0	0	0	2	0	0	Archaea(100)	Thaumarchaeota(100)	Marine_Benthic_Group_B(100)	unclassified(100)	unclassified(100)	unclassified(100)
Otu0772	0	0	0	0	0	0	0	0	0	2	0	0	unclassified(100)
Otu0773	0	0	0	0	2	0	0	0	0	0	0	0	Bacteria(100)	Candidate_division_OD1(100)	Unknown_Class(100)	Unknown_Order(100)	Unknown_Family(100)	Candidatus_Paceibacter(100)
Otu0774	0	0	0	0	0	2	0	0	0	0	0	0	Bacteria(100)	Chloroflexi(100)	Dehalococcoidia(100)	GIF3(100)	unclassified(100)	unclassified(100)
Otu0775	0	0	0	0	0	0	0	0	0	2	0	0	unclassified(100)
Otu0776	0	0	0	0	2	0	0	0	0	0	0	0	Archaea(100)	Thaumarchaeota(100)	Marine_Benthic_Group_B(100)	unclassified(100)	unclassified(100)	unclassified(100)
Otu0777	0	0	0	0	0	0	0	0	0	2	0	0	Bacteria(100)	Chloroflexi(100)	Dehalococcoidia(100)	FS117-23B-02(100)	unclassified(100)	unclassified(100)
Otu0778	0	0	0	0	0	0	0	0	0	0	0	2	unclassified(100)
Otu0779	0	0	0	0	2	0	0	0	0	0	0	0	Bacteria(100)	Chloroflexi(100)	unclassified(100)	unclassified(100)	unclassified(100)	unclassified(100)
Otu0780	0	0	0	2	0	0	0	0	0	0	0	0	Bacteria(100)	Candidate_division_OD1(100)	Unknown_Class(100)	Unknown_Order(100)	Unknown_Family(100)	Candidatus_Paceibacter(100)
Otu0781	0	0	0	0	0	0	0	0	0	0	0	2	Bacteria(100)	Proteobacteria(100)	Gammaproteobacteria(100)	Alteromonadales(100)	Pseudoalteromonadaceae(100)	Pseudoalteromonas(100)
Otu0782	0	0	0	0	0	0	0	0	0	0	0	2	Bacteria(100)	Bacteroidetes(100)	Flavobacteriia(100)	Flavobacteriales(100)	unclassified(100)	unclassified(100)
Otu0783	0	0	0	0	0	0	0	0	0	0	0	2	unclassified(100)
Otu0784	0	0	0	0	0	0	0	0	0	0	0	2	Bacteria(100)	Proteobacteria(100)	unclassified(100)	unclassified(100)	unclassified(100)	unclassified(100)
Otu0785	0	0	0	0	2	0	0	0	0	0	0	0	Bacteria(100)	Candidate_division_OP3(100)	unclassified(100)	unclassified(100)	unclassified(100)	unclassified(100)
Otu0786	0	0	0	0	0	0	0	0	0	0	0	2	unclassified(100)
Otu0787	0	0	0	0	0	0	0	0	0	0	0	2	Bacteria(100)	Proteobacteria(100)	Alphaproteobacteria(100)	Rhodospirillales(100)	Acetobacteraceae(100)	Roseomonas(100)
Otu0788	0	0	0	0	0	0	0	0	0	0	0	2	unclassified(100)
Otu0789	0	0	0	0	0	0	0	0	0	2	0	0	Bacteria(100)	Candidate_division_OD1(100)	Unknown_Class(100)	Unknown_Order(100)	Unknown_Family(100)	Candidatus_Paceibacter(100)
Otu0790	0	0	0	0	0	0	0	0	0	0	0	2	unclassified(100)
Otu0791	0	0	0	0	0	0	0	0	0	0	0	2	unclassified(100)
Otu0792	0	0	0	0	2	0	0	0	0	0	0	0	Bacteria(100)	Chloroflexi(100)	Dehalococcoidia(100)	vadinBA26(100)	unclassified(100)	unclassified(100)
Otu0793	0	0	0	0	0	0	0	0	0	0	0	2	unclassified(100)
Otu0794	0	0	0	0	2	0	0	0	0	0	0	0	Bacteria(100)	Planctomycetes(100)	Phycisphaerae(100)	MSBL9(100)	unclassified(100)	unclassified(100)
Otu0795	0	0	0	0	0	0	0	0	0	0	0	2	unclassified(100)
Otu0796	0	0	0	0	2	0	0	0	0	0	0	0	Bacteria(100)	Deferribacteres(100)	Deferribacteres(100)	Deferribacterales(100)	LCP-89(100)	unclassified(100)
Otu0797	0	0	0	0	0	0	0	0	0	0	0	2	unclassified(100)
Otu0798	0	0	0	0	0	0	0	0	0	2	0	0	Bacteria(100)	Candidate_division_WS3(100)	Unknown_Class(100)	Unknown_Order(100)	Unknown_Family(100)	Candidatus_Latescibacter(100)
Otu0799	0	0	0	0	0	0	0	0	0	0	0	2	Bacteria(100)	unclassified(100)	unclassified(100)	unclassified(100)	unclassified(100)	unclassified(100)
Otu0800	0	0	0	0	0	0	0	0	0	0	0	2	unclassified(100)
Otu0801	0	0	0	0	2	0	0	0	0	0	0	0	Bacteria(100)	unclassified(100)	unclassified(100)	unclassified(100)	unclassified(100)	unclassified(100)
Otu0802	0	0	0	0	0	0	0	0	0	0	0	2	Bacteria(100)	Proteobacteria(100)	Alphaproteobacteria(100)	Caulobacterales(100)	Caulobacteraceae(100)	unclassified(100)
Otu0803	0	0	0	0	0	0	0	0	0	0	0	2	Bacteria(100)	Proteobacteria(100)	Gammaproteobacteria(100)	Xanthomonadales(100)	JTB255_marine_benthic_group(100)	unclassified(100)
Otu0804	0	0	0	0	0	0	0	0	0	2	0	0	Bacteria(100)	Chloroflexi(100)	Dehalococcoidia(100)	unclassified(100)	unclassified(100)	unclassified(100)
Otu0805	0	0	0	0	0	0	0	0	0	0	0	2	Bacteria(100)	Proteobacteria(100)	Alphaproteobacteria(100)	SB1-18(100)	unclassified(100)	unclassified(100)
Otu0806	0	0	0	0	2	0	0	0	0	0	0	0	Bacteria(100)	unclassified(100)	unclassified(100)	unclassified(100)	unclassified(100)	unclassified(100)
Otu0807	0	0	0	0	0	2	0	0	0	0	0	0	Bacteria(100)	Chloroflexi(100)	Dehalococcoidia(100)	MSBL5(100)	unclassified(100)	unclassified(100)
Otu0808	0	0	0	0	0	0	0	0	0	0	2	0	Bacteria(100)	Proteobacteria(100)	Alphaproteobacteria(100)	Rhodobacterales(100)	Rhodobacteraceae(100)	Amaricoccus(100)
Otu0809	0	0	0	0	0	0	0	0	0	0	0	2	unclassified(100)
Otu0810	0	0	0	0	0	0	0	0	0	0	0	2	Bacteria(100)	Proteobacteria(100)	Alphaproteobacteria(100)	Rhizobiales(100)	unclassified(100)	unclassified(100)
Otu0811	0	0	0	0	2	0	0	0	0	0	0	0	Bacteria(100)	Planctomycetes(100)	unclassified(100)	unclassified(100)	unclassified(100)	unclassified(100)
Otu0812	0	0	0	0	0	2	0	0	0	0	0	0	Bacteria(100)	Actinobacteria(100)	Acidimicrobiia(100)	Acidimicrobiales(100)	OM1_clade(100)	unclassified(100)
Otu0813	0	0	0	0	0	0	0	0	0	0	0	2	Bacteria(100)	Bacteroidetes(100)	Flavobacteriia(100)	Flavobacteriales(100)	NS9_marine_group(100)	unclassified(100)
Otu0814	0	0	0	0	2	0	0	0	0	0	0	0	Bacteria(100)	Planctomycetes(100)	Phycisphaerae(100)	MSBL9(100)	unclassified(100)	unclassified(100)
Otu0815	0	0	0	0	0	0	0	0	0	2	0	0	Bacteria(100)	Fusobacteria(100)	Fusobacteriia(100)	Fusobacteriales(100)	Leptotrichiaceae(100)	Leptotrichia(100)
Otu0816	0	0	0	0	0	0	0	0	0	2	0	0	Bacteria(100)	Chloroflexi(100)	Dehalococcoidia(100)	unclassified(100)	unclassified(100)	unclassified(100)
Otu0817	0	0	0	0	0	0	0	0	0	0	0	2	unclassified(100)
Otu0818	0	0	0	1	1	0	0	0	0	0	0	0	Bacteria(100)	Chloroflexi(100)	Dehalococcoidia(100)	unclassified(100)	unclassified(100)	unclassified(100)
Otu0819	0	0	0	0	0	0	0	0	0	2	0	0	Bacteria(100)	Planctomycetes(100)	Phycisphaerae(100)	MSBL9(100)	unclassified(100)	unclassified(100)
Otu0820	0	0	0	0	0	0	0	0	0	0	0	2	Bacteria(100)	Proteobacteria(100)	Alphaproteobacteria(100)	Rhizobiales(100)	1174-901-12(100)	unclassified(100)
Otu0821	0	0	0	0	1	0	0	0	0	1	0	0	Bacteria(100)	Chloroflexi(100)	Dehalococcoidia(100)	unclassified(100)	unclassified(100)	unclassified(100)
Otu0822	0	0	0	0	0	0	0	0	0	0	0	2	Bacteria(100)	Proteobacteria(100)	Deltaproteobacteria(100)	Bdellovibrionales(100)	Bdellovibrionaceae(100)	OM27_clade(100)
Otu0823	0	0	0	0	2	0	0	0	0	0	0	0	Bacteria(100)	Planctomycetes(100)	unclassified(100)	unclassified(100)	unclassified(100)	unclassified(100)
Otu0824	0	0	0	0	0	0	0	0	0	0	0	2	Bacteria(100)	Proteobacteria(100)	Gammaproteobacteria(100)	unclassified(100)	unclassified(100)	unclassified(100)
Otu0825	0	0	0	0	2	0	0	0	0	0	0	0	Bacteria(100)	Chloroflexi(100)	Dehalococcoidia(100)	unclassified(100)	unclassified(100)	unclassified(100)
Otu0826	0	0	0	0	0	0	0	0	0	0	0	2	Bacteria(100)	Proteobacteria(100)	Alphaproteobacteria(100)	Rhizobiales(100)	1174-901-12(100)	unclassified(100)
Otu0827	0	0	0	0	0	0	0	0	0	0	0	2	Eukaryota(100)	Opisthokonta(100)	Holozoa(100)	Metazoa(100)	Animalia(100)	Arthropoda(100)
Otu0828	0	0	0	0	0	0	0	0	0	0	0	2	Bacteria(100)	Chloroflexi(100)	Anaerolineae(100)	Anaerolineales(100)	Anaerolineaceae(100)	unclassified(100)
Otu0829	0	0	0	0	0	0	0	0	0	2	0	0	Bacteria(100)	Candidate_division_OD1(100)	Unknown_Class(100)	Unknown_Order(100)	Unknown_Family(100)	Candidatus_Paceibacter(100)
Otu0830	0	0	0	0	0	0	0	0	0	0	0	2	Bacteria(100)	Proteobacteria(100)	Deltaproteobacteria(100)	Myxococcales(100)	Polyangiaceae(100)	Sorangium(100)
Otu0831	0	0	0	0	0	0	0	0	0	0	0	2	Bacteria(100)	Bacteroidetes(100)	Sphingobacteriia(100)	Sphingobacteriales(100)	Chitinophagaceae(100)	unclassified(100)
Otu0832	0	0	0	0	0	0	0	0	0	0	0	2	Bacteria(100)	Bacteroidetes(100)	Flavobacteriia(100)	Flavobacteriales(100)	Flavobacteriaceae(100)	Polaribacter(100)
Otu0833	0	0	0	0	2	0	0	0	0	0	0	0	Bacteria(100)	Planctomycetes(100)	MBMPE71(100)	unclassified(100)	unclassified(100)	unclassified(100)
Otu0834	0	0	0	0	0	2	0	0	0	0	0	0	Bacteria(100)	Chloroflexi(100)	Dehalococcoidia(100)	unclassified(100)	unclassified(100)	unclassified(100)
Otu0835	0	0	0	0	2	0	0	0	0	0	0	0	Bacteria(100)	Candidate_division_OP8(100)	unclassified(100)	unclassified(100)	unclassified(100)	unclassified(100)
Otu0836	0	0	0	0	2	0	0	0	0	0	0	0	unclassified(100)
Otu0837	0	0	0	0	0	0	0	0	0	0	2	0	Bacteria(100)	Proteobacteria(100)	Alphaproteobacteria(100)	Rhodobacterales(100)	Rhodobacteraceae(100)	Paracoccus(100)
Otu0838	0	0	0	0	0	0	0	0	0	0	0	2	Bacteria(100)	unclassified(100)	unclassified(100)	unclassified(100)	unclassified(100)	unclassified(100)
Otu0839	0	0	0	0	0	0	0	0	0	2	0	0	Bacteria(100)	NPL-UPA2(100)	unclassified(100)	unclassified(100)	unclassified(100)	unclassified(100)
Otu0840	0	0	0	0	0	0	0	0	0	0	0	2	Bacteria(100)	Bacteroidetes(100)	Flavobacteriia(100)	Flavobacteriales(100)	Flavobacteriaceae(100)	Dokdonia(100)
Otu0841	0	0	0	0	0	0	0	0	0	0	0	2	Bacteria(100)	Bacteroidetes(100)	Flavobacteriia(100)	Flavobacteriales(100)	NS9_marine_group(100)	unclassified(100)
Otu0842	0	0	0	0	0	0	0	0	0	0	2	0	Bacteria(100)	Planctomycetes(100)	Planctomycetacia(100)	Planctomycetales(100)	Planctomycetaceae(100)	unclassified(100)
Otu0843	0	0	0	0	0	2	0	0	0	0	0	0	Bacteria(100)	Planctomycetes(100)	Phycisphaerae(100)	CCM11a(100)	unclassified(100)	unclassified(100)
Otu0844	0	0	0	0	0	0	0	0	0	2	0	0	Bacteria(100)	unclassified(100)	unclassified(100)	unclassified(100)	unclassified(100)	unclassified(100)
Otu0845	0	0	0	0	0	0	0	0	0	0	0	2	Bacteria(100)	Firmicutes(100)	Bacilli(100)	Bacillales(100)	unclassified(100)	unclassified(100)
Otu0846	0	0	0	2	0	0	0	0	0	0	0	0	Bacteria(100)	unclassified(100)	unclassified(100)	unclassified(100)	unclassified(100)	unclassified(100)
Otu0847	0	0	0	0	0	0	0	0	0	2	0	0	Archaea(100)	Euryarchaeota(100)	Thermoplasmata(100)	Thermoplasmatales(100)	unclassified(100)	unclassified(100)
Otu0848	0	0	0	0	0	0	0	0	2	0	0	0	Bacteria(100)	Planctomycetes(100)	Planctomycetacia(100)	Planctomycetales(100)	Planctomycetaceae(100)	unclassified(100)
Otu0849	0	0	0	0	0	0	0	0	0	0	0	2	Bacteria(100)	Bacteroidetes(100)	Flavobacteriia(100)	Flavobacteriales(100)	Flavobacteriaceae(100)	unclassified(100)
Otu0850	0	0	0	0	0	0	0	0	0	0	0	2	Bacteria(100)	Cyanobacteria(100)	unclassified(100)	unclassified(100)	unclassified(100)	unclassified(100)
Otu0851	0	0	0	0	0	0	0	0	0	0	0	2	unclassified(100)
Otu0852	0	0	0	0	0	0	0	0	0	0	0	2	Bacteria(100)	unclassified(100)	unclassified(100)	unclassified(100)	unclassified(100)	unclassified(100)
Otu0853	0	0	0	0	0	0	0	0	0	0	0	2	Bacteria(100)	Proteobacteria(100)	Alphaproteobacteria(100)	Sphingomonadales(100)	Sphingomonadaceae(100)	Sphingomonas(100)
Otu0854	0	0	0	0	0	0	0	0	0	0	0	2	Bacteria(100)	Proteobacteria(100)	Alphaproteobacteria(100)	Rhizobiales(100)	Methylobacteriaceae(100)	Methylobacterium(100)
Otu0855	0	0	0	0	2	0	0	0	0	0	0	0	Bacteria(100)	unclassified(100)	unclassified(100)	unclassified(100)	unclassified(100)	unclassified(100)
Otu0856	0	0	0	0	0	0	0	0	0	0	2	0	Bacteria(100)	Actinobacteria(100)	Actinobacteria(100)	Corynebacteriales(100)	Corynebacteriaceae(100)	Corynebacterium(100)
Otu0857	0	0	0	0	0	0	0	0	0	0	0	2	Bacteria(100)	Proteobacteria(100)	Betaproteobacteria(100)	Burkholderiales(100)	Comamonadaceae(100)	unclassified(100)
Otu0858	0	0	0	0	2	0	0	0	0	0	0	0	Bacteria(100)	unclassified(100)	unclassified(100)	unclassified(100)	unclassified(100)	unclassified(100)
Otu0859	0	0	0	0	0	0	0	0	0	0	0	2	Bacteria(100)	Proteobacteria(100)	Gammaproteobacteria(100)	Alteromonadales(100)	Alteromonadaceae(100)	Alteromonas(100)
Otu0860	0	0	0	0	2	0	0	0	0	0	0	0	Bacteria(100)	Planctomycetes(100)	Phycisphaerae(100)	MSBL9(100)	unclassified(100)	unclassified(100)
Otu0861	0	0	0	0	0	0	0	0	0	0	2	0	Archaea(100)	unclassified(100)	unclassified(100)	unclassified(100)	unclassified(100)	unclassified(100)
Otu0862	0	0	0	0	1	0	0	0	0	1	0	0	Bacteria(100)	Proteobacteria(100)	Deltaproteobacteria(100)	Desulfobacterales(100)	Desulfobacteraceae(100)	SEEP-SRB1(100)
Otu0863	0	0	0	0	2	0	0	0	0	0	0	0	Bacteria(100)	Planctomycetes(100)	Pla4_lineage(100)	unclassified(100)	unclassified(100)	unclassified(100)
Otu0864	0	0	0	0	2	0	0	0	0	0	0	0	Bacteria(100)	unclassified(100)	unclassified(100)	unclassified(100)	unclassified(100)	unclassified(100)
Otu0865	0	0	0	0	0	0	0	0	0	0	0	2	Bacteria(100)	Proteobacteria(100)	Alphaproteobacteria(100)	Rickettsiales(100)	Rickettsiales_Incertae_Sedis(100)	Candidatus_Lariskella(100)
Otu0866	0	0	0	0	0	0	0	0	0	0	0	2	unclassified(100)
Otu0867	0	0	0	0	0	2	0	0	0	0	0	0	Bacteria(100)	unclassified(100)	unclassified(100)	unclassified(100)	unclassified(100)	unclassified(100)
Otu0868	0	0	0	0	0	0	0	0	0	2	0	0	Bacteria(100)	unclassified(100)	unclassified(100)	unclassified(100)	unclassified(100)	unclassified(100)
Otu0869	0	0	0	0	0	0	0	0	0	0	0	2	Bacteria(100)	Fusobacteria(100)	Fusobacteriia(100)	Fusobacteriales(100)	Fusobacteriaceae(100)	Fusobacterium(100)
Otu0870	0	0	0	0	0	0	0	2	0	0	0	0	Bacteria(100)	unclassified(100)	unclassified(100)	unclassified(100)	unclassified(100)	unclassified(100)
Otu0871	0	0	0	0	0	0	0	0	0	0	2	0	Bacteria(100)	Candidate_division_OP11(100)	unclassified(100)	unclassified(100)	unclassified(100)	unclassified(100)
Otu0872	0	0	0	0	0	0	0	0	0	0	0	2	Bacteria(100)	Bacteroidetes(100)	Cytophagia(100)	Cytophagales(100)	unclassified(100)	unclassified(100)
Otu0873	0	0	0	0	0	0	0	0	0	0	0	2	unclassified(100)
Otu0874	0	0	0	0	0	2	0	0	0	0	0	0	Bacteria(100)	unclassified(100)	unclassified(100)	unclassified(100)	unclassified(100)	unclassified(100)
Otu0875	0	0	0	0	2	0	0	0	0	0	0	0	Bacteria(100)	Chloroflexi(100)	unclassified(100)	unclassified(100)	unclassified(100)	unclassified(100)
Otu0876	0	0	0	0	0	2	0	0	0	0	0	0	Bacteria(100)	unclassified(100)	unclassified(100)	unclassified(100)	unclassified(100)	unclassified(100)
Otu0877	0	0	0	2	0	0	0	0	0	0	0	0	Bacteria(100)	Firmicutes(100)	Clostridia(100)	Clostridiales(100)	Ruminococcaceae(100)	Faecalibacterium(100)
Otu0878	0	0	0	0	0	0	0	0	0	0	0	2	unclassified(100)
Otu0879	0	0	0	0	2	0	0	0	0	0	0	0	Bacteria(100)	unclassified(100)	unclassified(100)	unclassified(100)	unclassified(100)	unclassified(100)
Otu0880	0	0	0	0	0	0	0	0	0	0	0	2	Bacteria(100)	Planctomycetes(100)	Phycisphaerae(100)	Phycisphaerales(100)	Phycisphaeraceae(100)	CL500-3(100)
Otu0881	0	0	0	0	0	2	0	0	0	0	0	0	Bacteria(100)	Proteobacteria(100)	Deltaproteobacteria(100)	Myxococcales(100)	0319-6G20(100)	unclassified(100)
Otu0882	0	0	0	0	0	0	0	0	0	0	0	2	unclassified(100)
Otu0883	0	0	0	1	0	0	0	1	0	0	0	0	Bacteria(100)	unclassified(100)	unclassified(100)	unclassified(100)	unclassified(100)	unclassified(100)
Otu0884	0	0	0	0	0	0	0	0	0	0	0	2	Bacteria(100)	unclassified(100)	unclassified(100)	unclassified(100)	unclassified(100)	unclassified(100)
Otu0885	0	0	0	0	2	0	0	0	0	0	0	0	unclassified(100)
Otu0886	0	0	0	0	0	0	0	0	0	0	0	2	Bacteria(100)	Proteobacteria(100)	Alphaproteobacteria(100)	Rhizobiales(100)	Rhodobiaceae(100)	Rhodobium(100)
Otu0887	0	0	0	0	0	0	0	0	0	0	0	2	Bacteria(100)	Proteobacteria(100)	Alphaproteobacteria(100)	Rhodospirillales(100)	Rhodospirillaceae(100)	Azospirillum(100)
Otu0888	0	0	0	0	0	0	0	2	0	0	0	0	Archaea(100)	Thaumarchaeota(100)	Miscellaneous_Crenarchaeotic_Group(100)	unclassified(100)	unclassified(100)	unclassified(100)
Otu0889	0	0	0	0	0	0	0	0	0	0	0	2	unclassified(100)
Otu0890	0	0	0	0	0	0	0	0	0	0	0	2	unclassified(100)
Otu0891	0	0	0	0	0	0	0	0	0	0	0	2	unclassified(100)
Otu0892	0	0	0	0	0	0	0	0	0	2	0	0	Bacteria(100)	Chloroflexi(100)	Dehalococcoidia(100)	unclassified(100)	unclassified(100)	unclassified(100)
Otu0893	0	2	0	0	0	0	0	0	0	0	0	0	Bacteria(100)	Candidate_division_TM7(100)	unclassified(100)	unclassified(100)	unclassified(100)	unclassified(100)
Otu0894	0	0	0	0	0	0	0	0	0	0	0	2	Bacteria(100)	Firmicutes(100)	Clostridia(100)	Clostridiales(100)	Lachnospiraceae(100)	Blautia(100)
Otu0895	0	0	0	0	2	0	0	0	0	0	0	0	Bacteria(100)	Firmicutes(100)	Negativicutes(100)	Selenomonadales(100)	Veillonellaceae(100)	Negativicoccus(100)
Otu0896	0	0	0	0	0	2	0	0	0	0	0	0	Bacteria(100)	Chloroflexi(100)	Dehalococcoidia(100)	unclassified(100)	unclassified(100)	unclassified(100)
Otu0897	0	0	0	0	0	0	0	0	0	0	0	2	Bacteria(100)	Cyanobacteria(100)	unclassified(100)	unclassified(100)	unclassified(100)	unclassified(100)
Otu0898	0	0	0	0	0	0	0	0	0	0	0	2	Bacteria(100)	Actinobacteria(100)	Actinobacteria(100)	Frankiales(100)	Frankiaceae(100)	Jatrophihabitans(100)
Otu0899	0	0	0	0	0	0	0	0	0	0	0	2	unclassified(100)
Otu0900	0	0	0	2	0	0	0	0	0	0	0	0	Bacteria(100)	Spirochaetae(100)	Spirochaetes(100)	Spirochaetales(100)	Spirochaetaceae(100)	Spirochaeta(100)
Otu0901	0	0	0	0	2	0	0	0	0	0	0	0	Bacteria(100)	Chloroflexi(100)	Dehalococcoidia(100)	unclassified(100)	unclassified(100)	unclassified(100)
Otu0902	0	0	2	0	0	0	0	0	0	0	0	0	Bacteria(100)	Actinobacteria(100)	Actinobacteria(100)	Streptosporangiales(100)	Nocardiopsaceae(100)	Nocardiopsis(100)
Otu0903	0	0	2	0	0	0	0	0	0	0	0	0	Bacteria(100)	Actinobacteria(100)	Actinobacteria(100)	Micrococcales(100)	Micrococcaceae(100)	Kocuria(100)
Otu0904	0	0	0	0	0	0	0	0	0	2	0	0	Bacteria(100)	unclassified(100)	unclassified(100)	unclassified(100)	unclassified(100)	unclassified(100)
Otu0905	0	0	0	0	0	0	0	0	0	0	0	2	unclassified(100)
Otu0906	0	0	0	0	0	0	0	2	0	0	0	0	Bacteria(100)	Actinobacteria(100)	Actinobacteria(100)	Micrococcales(100)	Microbacteriaceae(100)	unclassified(100)
Otu0907	0	0	0	0	0	0	0	0	0	0	0	2	Bacteria(100)	unclassified(100)	unclassified(100)	unclassified(100)	unclassified(100)	unclassified(100)
Otu0908	0	0	0	0	0	0	0	0	0	0	0	2	Bacteria(100)	Cyanobacteria(100)	ML635J-21(100)	unclassified(100)	unclassified(100)	unclassified(100)
Otu0909	0	0	0	0	0	2	0	0	0	0	0	0	Bacteria(100)	unclassified(100)	unclassified(100)	unclassified(100)	unclassified(100)	unclassified(100)
Otu0910	0	0	0	2	0	0	0	0	0	0	0	0	Bacteria(100)	Chloroflexi(100)	MSB-5B2(100)	unclassified(100)	unclassified(100)	unclassified(100)
Otu0911	0	0	0	0	0	0	0	2	0	0	0	0	Bacteria(100)	unclassified(100)	unclassified(100)	unclassified(100)	unclassified(100)	unclassified(100)
Otu0912	0	0	0	2	0	0	0	0	0	0	0	0	Bacteria(100)	Chloroflexi(100)	Dehalococcoidia(100)	unclassified(100)	unclassified(100)	unclassified(100)
Otu0913	0	0	0	0	0	0	0	0	0	2	0	0	Bacteria(100)	Chloroflexi(100)	Dehalococcoidia(100)	MSBL5(100)	unclassified(100)	unclassified(100)
Otu0914	0	0	0	0	2	0	0	0	0	0	0	0	Bacteria(100)	unclassified(100)	unclassified(100)	unclassified(100)	unclassified(100)	unclassified(100)
Otu0915	0	0	0	0	0	0	0	0	0	0	0	2	Bacteria(100)	Proteobacteria(100)	Alphaproteobacteria(100)	Rhodospirillales(100)	Rhodospirillaceae(100)	OM75_clade(100)
Otu0916	0	0	0	0	0	0	0	0	0	0	0	2	Bacteria(100)	Deferribacteres(100)	Deferribacteres(100)	Deferribacterales(100)	SAR406_clade(Marine_group_A)(100)	unclassified(100)
Otu0917	0	0	0	0	0	0	0	0	0	2	0	0	Bacteria(100)	Chloroflexi(100)	Dehalococcoidia(100)	unclassified(100)	unclassified(100)	unclassified(100)
Otu0918	0	0	0	0	0	0	0	0	0	0	0	2	Bacteria(100)	unclassified(100)	unclassified(100)	unclassified(100)	unclassified(100)	unclassified(100)
Otu0919	0	0	0	0	0	0	0	2	0	0	0	0	Bacteria(100)	unclassified(100)	unclassified(100)	unclassified(100)	unclassified(100)	unclassified(100)
Otu0920	0	0	0	0	0	0	0	0	0	0	0	2	Bacteria(100)	Verrucomicrobia(100)	Opitutae(100)	Puniceicoccales(100)	Puniceicoccaceae(100)	unclassified(100)
Otu0921	0	0	0	0	2	0	0	0	0	0	0	0	Bacteria(100)	Firmicutes(100)	Clostridia(100)	Halanaerobiales(100)	64K2(100)	unclassified(100)
Otu0922	0	0	0	0	0	0	0	0	0	2	0	0	Bacteria(100)	unclassified(100)	unclassified(100)	unclassified(100)	unclassified(100)	unclassified(100)
Otu0923	0	0	0	0	0	2	0	0	0	0	0	0	Bacteria(100)	Proteobacteria(100)	Alphaproteobacteria(100)	Rhodospirillales(100)	unclassified(100)	unclassified(100)
Otu0924	0	0	0	0	0	0	0	0	0	0	0	2	Bacteria(100)	Proteobacteria(100)	Gammaproteobacteria(100)	Legionellales(100)	Coxiellaceae(100)	Coxiella(100)
Otu0925	0	0	0	0	2	0	0	0	0	0	0	0	Bacteria(100)	Planctomycetes(100)	unclassified(100)	unclassified(100)	unclassified(100)	unclassified(100)
Otu0926	0	0	0	2	0	0	0	0	0	0	0	0	Bacteria(100)	unclassified(100)	unclassified(100)	unclassified(100)	unclassified(100)	unclassified(100)
Otu0927	0	0	0	0	0	0	0	0	0	0	0	2	Bacteria(100)	unclassified(100)	unclassified(100)	unclassified(100)	unclassified(100)	unclassified(100)
Otu0928	0	0	0	0	2	0	0	0	0	0	0	0	Bacteria(100)	Chloroflexi(100)	Dehalococcoidia(100)	unclassified(100)	unclassified(100)	unclassified(100)
Otu0929	0	0	0	0	0	0	0	0	0	0	0	1	Bacteria(100)	Proteobacteria(100)	Alphaproteobacteria(100)	Rickettsiales(100)	S25-593(100)	unclassified(100)
Otu0930	0	0	0	0	0	0	0	0	0	0	0	1	Bacteria(100)	Proteobacteria(100)	Gammaproteobacteria(100)	Oceanospirillales(100)	Alcanivoracaceae(100)	Alcanivorax(100)
Otu0931	0	0	0	0	0	0	0	0	0	0	0	1	Bacteria(100)	Proteobacteria(100)	Alphaproteobacteria(100)	Sphingomonadales(100)	Sphingomonadaceae(100)	Sphingomonas(100)
Otu0932	0	0	0	0	1	0	0	0	0	0	0	0	Bacteria(100)	unclassified(100)	unclassified(100)	unclassified(100)	unclassified(100)	unclassified(100)
Otu0933	0	0	0	0	0	0	0	0	0	0	0	1	unclassified(100)
Otu0934	0	0	0	0	0	0	0	0	0	0	0	1	Bacteria(100)	Planctomycetes(100)	Phycisphaerae(100)	WD2101_soil_group(100)	unclassified(100)	unclassified(100)
Otu0935	0	0	0	0	0	0	0	0	0	0	0	1	Bacteria(100)	Bacteroidetes(100)	Flavobacteriia(100)	Flavobacteriales(100)	Flavobacteriaceae(100)	unclassified(100)
Otu0936	0	0	0	0	1	0	0	0	0	0	0	0	Bacteria(100)	Candidate_division_WS3(100)	unclassified(100)	unclassified(100)	unclassified(100)	unclassified(100)
Otu0937	0	0	0	0	0	0	0	0	0	0	0	1	unclassified(100)
Otu0938	0	0	0	0	1	0	0	0	0	0	0	0	Bacteria(100)	unclassified(100)	unclassified(100)	unclassified(100)	unclassified(100)	unclassified(100)
Otu0939	0	0	0	0	1	0	0	0	0	0	0	0	Bacteria(100)	Chloroflexi(100)	Dehalococcoidia(100)	unclassified(100)	unclassified(100)	unclassified(100)
Otu0940	0	0	0	0	0	0	0	0	0	0	0	1	unclassified(100)
Otu0941	0	0	0	0	1	0	0	0	0	0	0	0	Bacteria(100)	unclassified(100)	unclassified(100)	unclassified(100)	unclassified(100)	unclassified(100)
Otu0942	0	0	0	0	0	0	0	0	0	0	0	1	unclassified(100)
Otu0943	0	0	0	0	0	0	0	0	0	0	0	1	Bacteria(100)	Proteobacteria(100)	Alphaproteobacteria(100)	Sphingomonadales(100)	Sphingomonadaceae(100)	Sphingomonas(100)
Otu0944	0	0	0	0	0	0	0	0	0	0	0	1	Bacteria(100)	Cyanobacteria(100)	unclassified(100)	unclassified(100)	unclassified(100)	unclassified(100)
Otu0945	0	0	0	0	1	0	0	0	0	0	0	0	Bacteria(100)	Spirochaetae(100)	Spirochaetes(100)	Kazan-3B-09(100)	unclassified(100)	unclassified(100)
Otu0946	0	0	0	0	1	0	0	0	0	0	0	0	Bacteria(100)	BHI80-139(100)	unclassified(100)	unclassified(100)	unclassified(100)	unclassified(100)
Otu0947	0	1	0	0	0	0	0	0	0	0	0	0	Bacteria(100)	Actinobacteria(100)	Thermoleophilia(100)	Solirubrobacterales(100)	Patulibacteraceae(100)	Patulibacter(100)
Otu0948	0	0	0	0	1	0	0	0	0	0	0	0	Bacteria(100)	Chloroflexi(100)	Dehalococcoidia(100)	unclassified(100)	unclassified(100)	unclassified(100)
Otu0949	0	1	0	0	0	0	0	0	0	0	0	0	Bacteria(100)	Planctomycetes(100)	Planctomycetacia(100)	Planctomycetales(100)	Planctomycetaceae(100)	unclassified(100)
Otu0950	0	1	0	0	0	0	0	0	0	0	0	0	Bacteria(100)	Proteobacteria(100)	Gammaproteobacteria(100)	Oceanospirillales(100)	unclassified(100)	unclassified(100)
Otu0951	0	0	0	0	1	0	0	0	0	0	0	0	Bacteria(100)	Planctomycetes(100)	Planctomycetacia(100)	Planctomycetales(100)	Planctomycetaceae(100)	Pir4_lineage(100)
Otu0952	0	0	0	0	1	0	0	0	0	0	0	0	Bacteria(100)	unclassified(100)	unclassified(100)	unclassified(100)	unclassified(100)	unclassified(100)
Otu0953	0	0	0	0	0	0	0	0	0	0	0	1	Bacteria(100)	unclassified(100)	unclassified(100)	unclassified(100)	unclassified(100)	unclassified(100)
Otu0954	0	0	0	0	0	0	0	0	0	0	0	1	Bacteria(100)	Bacteroidetes(100)	Flavobacteriia(100)	Flavobacteriales(100)	Flavobacteriaceae(100)	NS5_marine_group(100)
Otu0955	0	0	0	0	0	0	0	0	0	0	0	1	unclassified(100)
Otu0956	0	0	0	0	0	0	0	0	0	0	0	1	Bacteria(100)	Bacteroidetes(100)	Flavobacteriia(100)	Flavobacteriales(100)	Cryomorphaceae(100)	Owenweeksia(100)
Otu0957	0	0	0	0	1	0	0	0	0	0	0	0	Bacteria(100)	Candidate_division_OD1(100)	unclassified(100)	unclassified(100)	unclassified(100)	unclassified(100)
Otu0958	0	0	0	0	0	0	0	0	0	0	0	1	Bacteria(100)	Cyanobacteria(100)	unclassified(100)	unclassified(100)	unclassified(100)	unclassified(100)
Otu0959	0	0	0	0	0	0	0	0	0	0	0	1	unclassified(100)
Otu0960	0	0	0	0	1	0	0	0	0	0	0	0	Bacteria(100)	unclassified(100)	unclassified(100)	unclassified(100)	unclassified(100)	unclassified(100)
Otu0961	0	0	0	0	0	0	0	0	0	0	0	1	unclassified(100)
Otu0962	0	0	0	0	1	0	0	0	0	0	0	0	Bacteria(100)	Planctomycetes(100)	Phycisphaerae(100)	Phycisphaerales(100)	AKAU3564_sediment_group(100)	unclassified(100)
Otu0963	0	0	0	0	0	0	0	0	0	0	0	1	unclassified(100)
Otu0964	0	0	0	0	1	0	0	0	0	0	0	0	Bacteria(100)	unclassified(100)	unclassified(100)	unclassified(100)	unclassified(100)	unclassified(100)
Otu0965	0	0	0	0	0	0	0	0	0	0	0	1	Bacteria(100)	Cyanobacteria(100)	unclassified(100)	unclassified(100)	unclassified(100)	unclassified(100)
Otu0966	0	0	0	0	0	0	0	0	0	0	0	1	unclassified(100)
Otu0967	0	0	0	0	0	0	0	0	0	0	0	1	Bacteria(100)	Bacteroidetes(100)	Bacteroidia(100)	Bacteroidales(100)	Porphyromonadaceae(100)	Porphyromonas(100)
Otu0968	0	0	0	0	0	0	0	0	0	0	0	1	unclassified(100)
Otu0969	1	0	0	0	0	0	0	0	0	0	0	0	Bacteria(100)	unclassified(100)	unclassified(100)	unclassified(100)	unclassified(100)	unclassified(100)
Otu0970	1	0	0	0	0	0	0	0	0	0	0	0	Bacteria(100)	Chloroflexi(100)	JG30-KF-CM66(100)	unclassified(100)	unclassified(100)	unclassified(100)
Otu0971	0	0	0	0	0	0	0	0	0	0	0	1	unclassified(100)
Otu0972	0	0	0	0	1	0	0	0	0	0	0	0	Bacteria(100)	Proteobacteria(100)	Deltaproteobacteria(100)	Myxococcales(100)	unclassified(100)	unclassified(100)
Otu0973	0	0	0	0	0	0	0	0	0	0	0	1	unclassified(100)
Otu0974	0	0	0	0	0	0	0	0	0	0	1	0	Archaea(100)	Euryarchaeota(100)	Thermoplasmata(100)	Thermoplasmatales(100)	unclassified(100)	unclassified(100)
Otu0975	0	0	0	0	0	0	0	0	0	0	0	1	unclassified(100)
Otu0976	0	0	0	0	1	0	0	0	0	0	0	0	Bacteria(100)	unclassified(100)	unclassified(100)	unclassified(100)	unclassified(100)	unclassified(100)
Otu0977	0	0	0	0	1	0	0	0	0	0	0	0	Bacteria(100)	Planctomycetes(100)	Phycisphaerae(100)	unclassified(100)	unclassified(100)	unclassified(100)
Otu0978	0	0	0	0	0	0	0	0	0	0	1	0	unclassified(100)
Otu0979	0	0	0	0	0	0	0	0	0	0	0	1	Bacteria(100)	Proteobacteria(100)	Deltaproteobacteria(100)	Myxococcales(100)	Polyangiaceae(100)	Sorangium(100)
Otu0980	0	0	0	0	0	0	0	0	0	0	0	1	unclassified(100)
Otu0981	0	0	0	0	1	0	0	0	0	0	0	0	Bacteria(100)	Chloroflexi(100)	unclassified(100)	unclassified(100)	unclassified(100)	unclassified(100)
Otu0982	0	0	0	0	0	0	0	0	0	0	1	0	Bacteria(100)	Candidate_division_OP11(100)	unclassified(100)	unclassified(100)	unclassified(100)	unclassified(100)
Otu0983	0	0	0	0	0	0	0	0	0	0	0	1	Bacteria(100)	Planctomycetes(100)	Phycisphaerae(100)	Phycisphaerales(100)	Phycisphaeraceae(100)	unclassified(100)
Otu0984	0	0	0	0	0	0	0	0	0	0	0	1	Bacteria(100)	Proteobacteria(100)	Betaproteobacteria(100)	Nitrosomonadales(100)	Gallionellaceae(100)	Gallionella(100)
Otu0985	0	0	0	0	1	0	0	0	0	0	0	0	Bacteria(100)	unclassified(100)	unclassified(100)	unclassified(100)	unclassified(100)	unclassified(100)
Otu0986	0	0	0	0	1	0	0	0	0	0	0	0	Bacteria(100)	unclassified(100)	unclassified(100)	unclassified(100)	unclassified(100)	unclassified(100)
Otu0987	0	0	0	0	1	0	0	0	0	0	0	0	Bacteria(100)	Planctomycetes(100)	Phycisphaerae(100)	MSBL9(100)	unclassified(100)	unclassified(100)
Otu0988	0	0	0	0	1	0	0	0	0	0	0	0	unclassified(100)
Otu0989	0	0	0	0	0	0	0	0	0	0	0	1	Bacteria(100)	Proteobacteria(100)	Gammaproteobacteria(100)	Oceanospirillales(100)	Oceanospirillaceae(100)	unclassified(100)
Otu0990	0	0	0	0	0	0	0	0	0	0	0	1	unclassified(100)
Otu0991	0	0	0	0	1	0	0	0	0	0	0	0	Bacteria(100)	Planctomycetes(100)	Phycisphaerae(100)	unclassified(100)	unclassified(100)	unclassified(100)
Otu0992	0	0	0	0	1	0	0	0	0	0	0	0	Bacteria(100)	Chloroflexi(100)	unclassified(100)	unclassified(100)	unclassified(100)	unclassified(100)
Otu0993	0	0	0	0	1	0	0	0	0	0	0	0	Bacteria(100)	unclassified(100)	unclassified(100)	unclassified(100)	unclassified(100)	unclassified(100)
Otu0994	0	0	0	0	1	0	0	0	0	0	0	0	unclassified(100)
Otu0995	0	0	0	0	0	0	0	0	0	0	1	0	Bacteria(100)	unclassified(100)	unclassified(100)	unclassified(100)	unclassified(100)	unclassified(100)
Otu0996	0	0	0	0	0	0	0	0	0	0	0	1	Bacteria(100)	Firmicutes(100)	Bacilli(100)	Bacillales(100)	Staphylococcaceae(100)	Staphylococcus(100)
Otu0997	0	0	0	0	1	0	0	0	0	0	0	0	unclassified(100)
Otu0998	0	0	0	0	1	0	0	0	0	0	0	0	Bacteria(100)	Proteobacteria(100)	Gammaproteobacteria(100)	Xanthomonadales(100)	Xanthomonadaceae(100)	Rudaea(100)
Otu0999	0	0	0	0	0	0	0	0	0	0	0	1	Bacteria(100)	Proteobacteria(100)	Alphaproteobacteria(100)	Sphingomonadales(100)	unclassified(100)	unclassified(100)
Otu1000	0	0	0	0	1	0	0	0	0	0	0	0	Bacteria(100)	Chloroflexi(100)	Dehalococcoidia(100)	vadinBA26(100)	unclassified(100)	unclassified(100)
Otu1001	0	0	0	0	0	0	0	0	0	0	0	1	Bacteria(100)	Firmicutes(100)	Bacilli(100)	Lactobacillales(100)	Streptococcaceae(100)	Streptococcus(100)
Otu1002	0	0	0	0	0	0	0	0	0	0	1	0	Bacteria(100)	unclassified(100)	unclassified(100)	unclassified(100)	unclassified(100)	unclassified(100)
Otu1003	0	0	0	0	1	0	0	0	0	0	0	0	Bacteria(100)	unclassified(100)	unclassified(100)	unclassified(100)	unclassified(100)	unclassified(100)
Otu1004	0	0	0	0	0	0	0	0	0	0	1	0	Bacteria(100)	unclassified(100)	unclassified(100)	unclassified(100)	unclassified(100)	unclassified(100)
Otu1005	0	0	0	0	0	0	0	0	0	0	0	1	unclassified(100)
Otu1006	0	0	0	0	0	0	0	0	0	0	1	0	unclassified(100)
Otu1007	0	0	0	0	0	0	0	0	0	0	1	0	Bacteria(100)	unclassified(100)	unclassified(100)	unclassified(100)	unclassified(100)	unclassified(100)
Otu1008	0	0	0	0	0	0	0	0	0	0	1	0	Bacteria(100)	unclassified(100)	unclassified(100)	unclassified(100)	unclassified(100)	unclassified(100)
Otu1009	0	0	0	0	1	0	0	0	0	0	0	0	Bacteria(100)	Proteobacteria(100)	Deltaproteobacteria(100)	43F-1404R(100)	unclassified(100)	unclassified(100)
Otu1010	0	0	0	0	1	0	0	0	0	0	0	0	Bacteria(100)	unclassified(100)	unclassified(100)	unclassified(100)	unclassified(100)	unclassified(100)
Otu1011	0	0	0	0	0	0	0	0	0	0	1	0	unclassified(100)
Otu1012	0	0	0	0	0	0	0	0	0	0	0	1	Bacteria(100)	Spirochaetae(100)	Spirochaetes(100)	Spirochaetales(100)	Spirochaetaceae(100)	Spirochaeta(100)
Otu1013	0	0	0	0	0	0	0	0	0	0	0	1	Bacteria(100)	Proteobacteria(100)	Deltaproteobacteria(100)	Bdellovibrionales(100)	Bdellovibrionaceae(100)	OM27_clade(100)
Otu1014	0	0	0	0	0	0	0	0	0	0	1	0	Bacteria(100)	Proteobacteria(100)	Alphaproteobacteria(100)	Sphingomonadales(100)	JG34-KF-161(100)	unclassified(100)
Otu1015	0	0	0	0	0	0	0	0	0	0	0	1	Bacteria(100)	Proteobacteria(100)	Gammaproteobacteria(100)	Oceanospirillales(100)	SAR86_clade(100)	unclassified(100)
Otu1016	0	0	0	0	0	0	0	0	0	0	1	0	Bacteria(100)	Proteobacteria(100)	Betaproteobacteria(100)	Burkholderiales(100)	Comamonadaceae(100)	Comamonas(100)
Otu1017	0	0	0	0	0	0	0	0	0	0	0	1	unclassified(100)
Otu1018	0	0	0	0	1	0	0	0	0	0	0	0	Bacteria(100)	Chloroflexi(100)	Dehalococcoidia(100)	MSBL5(100)	unclassified(100)	unclassified(100)
Otu1019	0	0	0	0	0	0	0	0	0	0	0	1	unclassified(100)
Otu1020	0	0	0	0	1	0	0	0	0	0	0	0	Bacteria(100)	Planctomycetes(100)	unclassified(100)	unclassified(100)	unclassified(100)	unclassified(100)
Otu1021	0	0	0	0	0	0	0	0	0	0	1	0	Bacteria(100)	Firmicutes(100)	Bacilli(100)	Bacillales(100)	Staphylococcaceae(100)	Macrococcus(100)
Otu1022	0	0	0	0	0	0	0	0	0	0	0	1	unclassified(100)
Otu1023	0	0	0	0	1	0	0	0	0	0	0	0	Bacteria(100)	Planctomycetes(100)	MBMPE71(100)	unclassified(100)	unclassified(100)	unclassified(100)
Otu1024	0	0	0	0	1	0	0	0	0	0	0	0	Bacteria(100)	Planctomycetes(100)	Pla4_lineage(100)	unclassified(100)	unclassified(100)	unclassified(100)
Otu1025	0	0	0	0	1	0	0	0	0	0	0	0	Bacteria(100)	Planctomycetes(100)	Phycisphaerae(100)	MSBL9(100)	unclassified(100)	unclassified(100)
Otu1026	0	0	0	0	0	0	0	0	0	0	0	1	Bacteria(100)	Proteobacteria(100)	Gammaproteobacteria(100)	Xanthomonadales(100)	JTB255_marine_benthic_group(100)	unclassified(100)
Otu1027	0	0	0	0	1	0	0	0	0	0	0	0	unclassified(100)
Otu1028	0	0	0	0	0	0	0	0	0	0	0	1	unclassified(100)
Otu1029	0	0	0	0	1	0	0	0	0	0	0	0	Bacteria(100)	Chloroflexi(100)	Dehalococcoidia(100)	FS117-23B-02(100)	unclassified(100)	unclassified(100)
Otu1030	0	0	0	0	1	0	0	0	0	0	0	0	unclassified(100)
Otu1031	0	0	0	0	0	0	0	0	0	0	0	1	unclassified(100)
Otu1032	0	0	0	0	0	0	0	0	0	0	0	1	unclassified(100)
Otu1033	0	0	0	0	1	0	0	0	0	0	0	0	Bacteria(100)	Firmicutes(100)	Bacilli(100)	Bacillales(100)	Bacillaceae(100)	Bacillus(100)
Otu1034	0	0	0	0	0	0	0	0	0	0	0	1	Bacteria(100)	Proteobacteria(100)	Alphaproteobacteria(100)	Rhodospirillales(100)	Acetobacteraceae(100)	Roseomonas(100)
Otu1035	0	0	0	0	1	0	0	0	0	0	0	0	Bacteria(100)	Candidate_division_OD1(100)	unclassified(100)	unclassified(100)	unclassified(100)	unclassified(100)
Otu1036	0	0	0	0	1	0	0	0	0	0	0	0	Bacteria(100)	unclassified(100)	unclassified(100)	unclassified(100)	unclassified(100)	unclassified(100)
Otu1037	0	0	0	0	0	0	0	0	0	1	0	0	unclassified(100)
Otu1038	0	0	0	0	0	0	0	0	0	1	0	0	Bacteria(100)	unclassified(100)	unclassified(100)	unclassified(100)	unclassified(100)	unclassified(100)
Otu1039	0	0	0	0	0	0	0	0	0	1	0	0	unclassified(100)
Otu1040	0	0	0	0	1	0	0	0	0	0	0	0	Bacteria(100)	unclassified(100)	unclassified(100)	unclassified(100)	unclassified(100)	unclassified(100)
Otu1041	0	0	0	0	1	0	0	0	0	0	0	0	Bacteria(100)	Chloroflexi(100)	Dehalococcoidia(100)	MSBL5(100)	unclassified(100)	unclassified(100)
Otu1042	0	0	0	0	0	0	0	0	0	1	0	0	unclassified(100)
Otu1043	0	0	0	0	0	0	0	0	0	0	0	1	unclassified(100)
Otu1044	0	0	0	0	1	0	0	0	0	0	0	0	Bacteria(100)	Chloroflexi(100)	Dehalococcoidia(100)	unclassified(100)	unclassified(100)	unclassified(100)
Otu1045	0	0	0	0	1	0	0	0	0	0	0	0	Bacteria(100)	Candidate_division_OP3(100)	unclassified(100)	unclassified(100)	unclassified(100)	unclassified(100)
Otu1046	0	0	0	0	1	0	0	0	0	0	0	0	Bacteria(100)	Candidate_division_OD1(100)	Unknown_Class(100)	Unknown_Order(100)	Unknown_Family(100)	Candidatus_Paceibacter(100)
Otu1047	0	0	0	0	0	0	0	0	0	0	0	1	Bacteria(100)	unclassified(100)	unclassified(100)	unclassified(100)	unclassified(100)	unclassified(100)
Otu1048	0	0	0	0	0	0	0	0	0	0	0	1	unclassified(100)
Otu1049	0	0	0	0	0	0	0	0	0	1	0	0	Bacteria(100)	unclassified(100)	unclassified(100)	unclassified(100)	unclassified(100)	unclassified(100)
Otu1050	0	0	0	0	0	0	0	0	0	0	0	1	Bacteria(100)	Bacteroidetes(100)	Sphingobacteriia(100)	Sphingobacteriales(100)	Saprospiraceae(100)	unclassified(100)
Otu1051	0	0	0	0	0	0	0	0	0	1	0	0	Bacteria(100)	Candidate_division_OD1(100)	unclassified(100)	unclassified(100)	unclassified(100)	unclassified(100)
Otu1052	0	0	0	0	0	0	0	0	0	1	0	0	unclassified(100)
Otu1053	0	0	0	0	0	0	0	0	0	1	0	0	Bacteria(100)	unclassified(100)	unclassified(100)	unclassified(100)	unclassified(100)	unclassified(100)
Otu1054	0	0	0	0	0	0	0	0	0	0	0	1	unclassified(100)
Otu1055	0	0	0	0	0	0	0	0	0	0	0	1	unclassified(100)
Otu1056	0	0	0	0	0	0	0	0	0	0	0	1	Bacteria(100)	Proteobacteria(100)	unclassified(100)	unclassified(100)	unclassified(100)	unclassified(100)
Otu1057	0	0	0	0	0	0	0	0	0	0	0	1	unclassified(100)
Otu1058	0	0	0	0	0	0	0	0	0	0	0	1	Bacteria(100)	Proteobacteria(100)	Gammaproteobacteria(100)	Alteromonadales(100)	Alteromonadaceae(100)	OM60(NOR5)_clade(100)
Otu1059	0	0	0	0	1	0	0	0	0	0	0	0	Bacteria(100)	unclassified(100)	unclassified(100)	unclassified(100)	unclassified(100)	unclassified(100)
Otu1060	0	0	0	0	0	0	0	0	0	0	0	1	Bacteria(100)	Proteobacteria(100)	Gammaproteobacteria(100)	Order_Incertae_Sedis(100)	Family_Incertae_Sedis(100)	Marinicella(100)
Otu1061	0	0	0	0	0	0	0	0	0	1	0	0	Bacteria(100)	Proteobacteria(100)	Epsilonproteobacteria(100)	Campylobacterales(100)	Helicobacteraceae(100)	Sulfurimonas(100)
Otu1062	0	0	0	0	1	0	0	0	0	0	0	0	Bacteria(100)	Candidate_division_OD1(100)	unclassified(100)	unclassified(100)	unclassified(100)	unclassified(100)
Otu1063	0	0	0	0	1	0	0	0	0	0	0	0	Bacteria(100)	Chloroflexi(100)	Dehalococcoidia(100)	Sh765B-AG-111(100)	unclassified(100)	unclassified(100)
Otu1064	0	0	0	0	0	0	0	0	0	1	0	0	Bacteria(100)	Chloroflexi(100)	Dehalococcoidia(100)	Sh765B-AG-111(100)	unclassified(100)	unclassified(100)
Otu1065	0	0	0	0	1	0	0	0	0	0	0	0	Bacteria(100)	Actinobacteria(100)	Actinobacteria(100)	unclassified(100)	unclassified(100)	unclassified(100)
Otu1066	0	0	0	0	0	0	0	0	0	0	0	1	unclassified(100)
Otu1067	0	0	0	0	0	0	0	0	0	1	0	0	unclassified(100)
Otu1068	0	0	0	0	0	0	0	0	0	0	0	1	Bacteria(100)	Proteobacteria(100)	Alphaproteobacteria(100)	Rickettsiales(100)	Rickettsiaceae(100)	Rickettsia(100)
Otu1069	0	0	0	0	1	0	0	0	0	0	0	0	Bacteria(100)	unclassified(100)	unclassified(100)	unclassified(100)	unclassified(100)	unclassified(100)
Otu1070	0	0	0	0	0	0	0	0	0	1	0	0	Bacteria(100)	unclassified(100)	unclassified(100)	unclassified(100)	unclassified(100)	unclassified(100)
Otu1071	0	0	0	0	0	0	0	0	0	0	0	1	Bacteria(100)	Firmicutes(100)	Bacilli(100)	Bacillales(100)	Alicyclobacillaceae(100)	Tumebacillus(100)
Otu1072	0	0	0	0	0	0	0	0	0	0	0	1	Bacteria(100)	Cyanobacteria(100)	unclassified(100)	unclassified(100)	unclassified(100)	unclassified(100)
Otu1073	0	0	0	0	0	0	0	0	0	0	0	1	unclassified(100)
Otu1074	0	0	0	0	1	0	0	0	0	0	0	0	Bacteria(100)	Planctomycetes(100)	unclassified(100)	unclassified(100)	unclassified(100)	unclassified(100)
Otu1075	0	0	0	0	0	0	0	0	0	0	0	1	unclassified(100)
Otu1076	0	0	0	0	0	0	0	0	0	0	0	1	Bacteria(100)	Proteobacteria(100)	unclassified(100)	unclassified(100)	unclassified(100)	unclassified(100)
Otu1077	0	0	0	0	1	0	0	0	0	0	0	0	Bacteria(100)	Chloroflexi(100)	Dehalococcoidia(100)	unclassified(100)	unclassified(100)	unclassified(100)
Otu1078	0	0	0	0	1	0	0	0	0	0	0	0	unclassified(100)
Otu1079	0	0	0	0	0	0	0	0	0	0	0	1	Bacteria(100)	Bacteroidetes(100)	Flavobacteriia(100)	Flavobacteriales(100)	Flavobacteriaceae(100)	Lutibacter(100)
Otu1080	0	0	0	0	0	0	0	0	0	0	0	1	unclassified(100)
Otu1081	0	0	0	0	0	0	0	0	0	1	0	0	unclassified(100)
Otu1082	0	0	0	0	0	1	0	0	0	0	0	0	unclassified(100)
Otu1083	0	0	0	0	1	0	0	0	0	0	0	0	Bacteria(100)	unclassified(100)	unclassified(100)	unclassified(100)	unclassified(100)	unclassified(100)
Otu1084	0	0	0	0	0	1	0	0	0	0	0	0	unclassified(100)
Otu1085	0	0	0	0	0	1	0	0	0	0	0	0	Archaea(100)	Euryarchaeota(100)	Thermoplasmata(100)	Thermoplasmatales(100)	unclassified(100)	unclassified(100)
Otu1086	0	0	0	0	0	1	0	0	0	0	0	0	unclassified(100)
Otu1087	0	0	0	0	0	1	0	0	0	0	0	0	unclassified(100)
Otu1088	0	0	0	0	0	1	0	0	0	0	0	0	unclassified(100)
Otu1089	0	0	0	0	0	0	0	0	0	0	0	1	Bacteria(100)	Proteobacteria(100)	Alphaproteobacteria(100)	Rhizobiales(100)	Methylobacteriaceae(100)	Methylobacterium(100)
Otu1090	0	0	0	0	0	0	0	0	0	1	0	0	unclassified(100)
Otu1091	0	0	0	0	1	0	0	0	0	0	0	0	Bacteria(100)	Candidate_division_WS3(100)	unclassified(100)	unclassified(100)	unclassified(100)	unclassified(100)
Otu1092	0	0	0	0	0	0	0	0	0	0	0	1	Bacteria(100)	Bacteroidetes(100)	Cytophagia(100)	Cytophagales(100)	Cytophagaceae(100)	Spirosoma(100)
Otu1093	0	0	0	0	0	0	0	0	0	0	0	1	Bacteria(100)	Actinobacteria(100)	Acidimicrobiia(100)	Acidimicrobiales(100)	OM1_clade(100)	unclassified(100)
Otu1094	0	0	0	0	0	0	0	0	0	1	0	0	Bacteria(100)	unclassified(100)	unclassified(100)	unclassified(100)	unclassified(100)	unclassified(100)
Otu1095	0	0	0	0	1	0	0	0	0	0	0	0	Bacteria(100)	Chloroflexi(100)	Dehalococcoidia(100)	unclassified(100)	unclassified(100)	unclassified(100)
Otu1096	0	0	0	0	0	1	0	0	0	0	0	0	unclassified(100)
Otu1097	0	0	0	0	0	0	0	0	0	0	0	1	Bacteria(100)	Proteobacteria(100)	Deltaproteobacteria(100)	Myxococcales(100)	0319-6G20(100)	unclassified(100)
Otu1098	0	0	0	0	0	0	0	0	0	1	0	0	Bacteria(100)	Chloroflexi(100)	Dehalococcoidia(100)	unclassified(100)	unclassified(100)	unclassified(100)
Otu1099	0	0	0	0	0	0	0	0	0	0	0	1	Bacteria(100)	Proteobacteria(100)	Alphaproteobacteria(100)	Rhodospirillales(100)	Acetobacteraceae(100)	unclassified(100)
Otu1100	0	0	0	0	0	0	0	0	0	1	0	0	unclassified(100)
Otu1101	0	0	0	0	0	1	0	0	0	0	0	0	Archaea(100)	Thaumarchaeota(100)	Marine_Benthic_Group_B(100)	unclassified(100)	unclassified(100)	unclassified(100)
Otu1102	0	0	0	0	0	0	0	0	0	0	0	1	unclassified(100)
Otu1103	0	0	0	0	0	0	0	0	0	0	0	1	unclassified(100)
Otu1104	0	0	0	0	0	0	0	0	0	1	0	0	unclassified(100)
Otu1105	0	0	0	0	0	0	0	0	0	1	0	0	unclassified(100)
Otu1106	0	0	0	0	0	1	0	0	0	0	0	0	unclassified(100)
Otu1107	0	0	0	0	0	0	0	0	0	1	0	0	Bacteria(100)	unclassified(100)	unclassified(100)	unclassified(100)	unclassified(100)	unclassified(100)
Otu1108	0	0	0	0	0	1	0	0	0	0	0	0	Archaea(100)	Thaumarchaeota(100)	Group_C3(100)	unclassified(100)	unclassified(100)	unclassified(100)
Otu1109	0	0	0	0	0	0	0	0	0	0	0	1	Bacteria(100)	Proteobacteria(100)	Alphaproteobacteria(100)	Rhodobacterales(100)	Rhodobacteraceae(100)	unclassified(100)
Otu1110	0	0	0	0	0	1	0	0	0	0	0	0	unclassified(100)
Otu1111	0	0	0	0	0	0	0	0	0	0	0	1	unclassified(100)
Otu1112	0	0	0	0	0	1	0	0	0	0	0	0	unclassified(100)
Otu1113	0	0	0	0	0	0	0	0	0	0	0	1	unclassified(100)
Otu1114	0	0	0	0	0	1	0	0	0	0	0	0	unclassified(100)
Otu1115	0	0	0	0	0	1	0	0	0	0	0	0	unclassified(100)
Otu1116	0	0	0	0	0	0	0	0	0	0	0	1	unclassified(100)
Otu1117	0	0	0	0	1	0	0	0	0	0	0	0	Bacteria(100)	unclassified(100)	unclassified(100)	unclassified(100)	unclassified(100)	unclassified(100)
Otu1118	0	0	0	0	0	1	0	0	0	0	0	0	unclassified(100)
Otu1119	0	0	0	0	0	1	0	0	0	0	0	0	unclassified(100)
Otu1120	0	0	0	0	0	0	0	0	0	0	0	1	Bacteria(100)	Bacteroidetes(100)	Cytophagia(100)	Cytophagales(100)	Flammeovirgaceae(100)	Reichenbachiella(100)
Otu1121	0	0	0	0	0	0	0	0	0	0	0	1	unclassified(100)
Otu1122	0	0	0	0	0	1	0	0	0	0	0	0	unclassified(100)
Otu1123	0	0	0	0	0	0	0	0	0	1	0	0	Bacteria(100)	Chloroflexi(100)	Dehalococcoidia(100)	FS117-23B-02(100)	unclassified(100)	unclassified(100)
Otu1124	0	0	0	0	0	0	0	0	0	0	0	1	Bacteria(100)	Proteobacteria(100)	Gammaproteobacteria(100)	Salinisphaerales(100)	Salinisphaeraceae(100)	Salinisphaera(100)
Otu1125	0	0	0	0	0	0	0	0	0	0	0	1	unclassified(100)
Otu1126	0	0	0	0	0	0	0	0	0	1	0	0	unclassified(100)
Otu1127	0	0	0	0	0	0	0	0	0	1	0	0	Bacteria(100)	unclassified(100)	unclassified(100)	unclassified(100)	unclassified(100)	unclassified(100)
Otu1128	0	0	0	0	0	1	0	0	0	0	0	0	unclassified(100)
Otu1129	0	0	0	0	0	0	0	0	0	0	0	1	Bacteria(100)	Proteobacteria(100)	Alphaproteobacteria(100)	Sphingomonadales(100)	Sphingomonadaceae(100)	Sphingomonas(100)
Otu1130	0	0	0	0	0	1	0	0	0	0	0	0	unclassified(100)
Otu1131	0	0	0	0	0	0	0	0	0	1	0	0	Bacteria(100)	Candidate_division_OP8(100)	unclassified(100)	unclassified(100)	unclassified(100)	unclassified(100)
Otu1132	0	0	0	0	0	1	0	0	0	0	0	0	unclassified(100)
Otu1133	0	0	0	0	0	0	0	0	0	1	0	0	unclassified(100)
Otu1134	0	0	0	0	0	0	0	0	0	0	0	1	Bacteria(100)	Cyanobacteria(100)	unclassified(100)	unclassified(100)	unclassified(100)	unclassified(100)
Otu1135	0	0	0	0	0	0	0	0	0	1	0	0	unclassified(100)
Otu1136	0	0	0	0	0	1	0	0	0	0	0	0	Bacteria(100)	unclassified(100)	unclassified(100)	unclassified(100)	unclassified(100)	unclassified(100)
Otu1137	0	0	0	0	0	1	0	0	0	0	0	0	Bacteria(100)	Actinobacteria(100)	OPB41(100)	unclassified(100)	unclassified(100)	unclassified(100)
Otu1138	0	0	0	0	0	0	0	0	0	1	0	0	unclassified(100)
Otu1139	0	0	0	0	0	0	0	1	0	0	0	0	Archaea(100)	Euryarchaeota(100)	Thermoplasmata(100)	South_African_Goldmine_Gp(SAGMEG)(100)	unclassified(100)	unclassified(100)
Otu1140	0	0	0	0	0	1	0	0	0	0	0	0	Bacteria(100)	BHI80-139(100)	unclassified(100)	unclassified(100)	unclassified(100)	unclassified(100)
Otu1141	0	0	0	0	0	1	0	0	0	0	0	0	Bacteria(100)	Gemmatimonadetes(100)	Gemmatimonadetes(100)	unclassified(100)	unclassified(100)	unclassified(100)
Otu1142	0	0	0	0	0	0	0	0	0	0	0	1	unclassified(100)
Otu1143	0	0	0	0	0	0	0	0	0	1	0	0	unclassified(100)
Otu1144	0	0	0	0	0	0	0	0	0	0	0	1	Bacteria(100)	Proteobacteria(100)	Alphaproteobacteria(100)	Sphingomonadales(100)	Erythrobacteraceae(100)	Erythrobacter(100)
Otu1145	0	0	0	0	0	1	0	0	0	0	0	0	Bacteria(100)	Proteobacteria(100)	Deltaproteobacteria(100)	unclassified(100)	unclassified(100)	unclassified(100)
Otu1146	0	0	0	0	0	1	0	0	0	0	0	0	Bacteria(100)	Candidate_division_WS3(100)	unclassified(100)	unclassified(100)	unclassified(100)	unclassified(100)
Otu1147	0	0	0	0	0	1	0	0	0	0	0	0	Bacteria(100)	Proteobacteria(100)	Deltaproteobacteria(100)	SAR324_clade(Marine_group_B)(100)	unclassified(100)	unclassified(100)
Otu1148	0	0	0	0	0	0	0	0	0	0	0	1	unclassified(100)
Otu1149	0	0	0	0	0	0	0	0	0	0	0	1	Bacteria(100)	Proteobacteria(100)	Gammaproteobacteria(100)	Alteromonadales(100)	Alteromonadaceae(100)	OM60(NOR5)_clade(100)
Otu1150	0	0	0	0	0	0	0	0	0	0	0	1	Bacteria(100)	Planctomycetes(100)	Phycisphaerae(100)	Phycisphaerales(100)	Phycisphaeraceae(100)	unclassified(100)
Otu1151	0	0	0	0	0	0	0	0	0	0	0	1	Bacteria(100)	Cyanobacteria(100)	unclassified(100)	unclassified(100)	unclassified(100)	unclassified(100)
Otu1152	0	0	0	0	0	0	0	0	0	1	0	0	Bacteria(100)	Proteobacteria(100)	Gammaproteobacteria(100)	Xanthomonadales(100)	JTB255_marine_benthic_group(100)	unclassified(100)
Otu1153	0	0	0	0	0	0	0	0	0	0	0	1	Bacteria(100)	Firmicutes(100)	Bacilli(100)	Bacillales(100)	Family_XI(100)	Gemella(100)
Otu1154	0	0	0	0	0	0	0	0	0	0	0	1	Bacteria(100)	Proteobacteria(100)	Alphaproteobacteria(100)	Rhodospirillales(100)	Acetobacteraceae(100)	unclassified(100)
Otu1155	0	0	0	0	0	1	0	0	0	0	0	0	Bacteria(100)	Chloroflexi(100)	SAR202_clade(100)	unclassified(100)	unclassified(100)	unclassified(100)
Otu1156	0	0	0	0	0	0	0	0	0	1	0	0	unclassified(100)
Otu1157	0	0	0	0	0	0	0	0	0	1	0	0	unclassified(100)
Otu1158	0	0	0	0	0	0	0	0	0	0	0	1	unclassified(100)
Otu1159	0	0	0	0	0	1	0	0	0	0	0	0	Bacteria(100)	Chlorobi(100)	Ignavibacteria(100)	Ignavibacteriales(100)	BSV26(100)	unclassified(100)
Otu1160	0	0	0	0	0	0	0	0	0	0	0	1	unclassified(100)
Otu1161	0	0	0	0	0	1	0	0	0	0	0	0	Bacteria(100)	Planctomycetes(100)	vadinHA49(100)	unclassified(100)	unclassified(100)	unclassified(100)
Otu1162	0	0	0	0	0	0	0	0	0	0	0	1	unclassified(100)
Otu1163	0	0	0	0	0	0	0	0	0	1	0	0	unclassified(100)
Otu1164	0	0	0	1	0	0	0	0	0	0	0	0	Bacteria(100)	Chloroflexi(100)	unclassified(100)	unclassified(100)	unclassified(100)	unclassified(100)
Otu1165	0	0	0	0	0	0	0	0	0	0	0	1	Bacteria(100)	Proteobacteria(100)	Alphaproteobacteria(100)	Rhizobiales(100)	unclassified(100)	unclassified(100)
Otu1166	0	0	0	0	0	1	0	0	0	0	0	0	Bacteria(100)	Chloroflexi(100)	S085(100)	unclassified(100)	unclassified(100)	unclassified(100)
Otu1167	0	0	0	0	0	0	0	0	0	1	0	0	unclassified(100)
Otu1168	0	0	0	0	0	0	0	0	0	0	0	1	unclassified(100)
Otu1169	0	0	0	0	0	0	0	0	0	0	0	1	unclassified(100)
Otu1170	0	0	0	0	0	1	0	0	0	0	0	0	Bacteria(100)	unclassified(100)	unclassified(100)	unclassified(100)	unclassified(100)	unclassified(100)
Otu1171	0	0	0	0	0	1	0	0	0	0	0	0	unclassified(100)
Otu1172	0	0	0	0	0	1	0	0	0	0	0	0	unclassified(100)
Otu1173	0	0	0	0	0	0	0	0	0	1	0	0	Bacteria(100)	Candidate_division_WS3(100)	Unknown_Class(100)	Unknown_Order(100)	Unknown_Family(100)	Candidatus_Latescibacter(100)
Otu1174	0	0	0	0	0	1	0	0	0	0	0	0	Bacteria(100)	Planctomycetes(100)	vadinHA49(100)	unclassified(100)	unclassified(100)	unclassified(100)
Otu1175	0	0	0	0	0	0	0	0	0	0	0	1	Bacteria(100)	Bacteroidetes(100)	Sphingobacteriia(100)	Sphingobacteriales(100)	Saprospiraceae(100)	Aureispira(100)
Otu1176	0	0	0	0	0	0	0	0	0	0	0	1	unclassified(100)
Otu1177	0	0	0	0	0	0	0	0	0	1	0	0	unclassified(100)
Otu1178	0	0	0	1	0	0	0	0	0	0	0	0	Bacteria(100)	unclassified(100)	unclassified(100)	unclassified(100)	unclassified(100)	unclassified(100)
Otu1179	0	0	0	0	0	0	0	0	0	0	0	1	Bacteria(100)	Cyanobacteria(100)	unclassified(100)	unclassified(100)	unclassified(100)	unclassified(100)
Otu1180	0	0	0	0	0	0	0	0	0	0	0	1	Bacteria(100)	Proteobacteria(100)	Gammaproteobacteria(100)	Xanthomonadales(100)	Nevskiaceae(100)	Nevskia(100)
Otu1181	0	0	0	0	0	0	0	0	0	0	0	1	unclassified(100)
Otu1182	0	0	0	0	0	0	0	0	0	0	0	1	Bacteria(100)	Cyanobacteria(100)	ML635J-21(100)	unclassified(100)	unclassified(100)	unclassified(100)
Otu1183	0	0	0	0	0	0	0	0	0	0	0	1	Bacteria(100)	Cyanobacteria(100)	unclassified(100)	unclassified(100)	unclassified(100)	unclassified(100)
Otu1184	0	0	0	0	0	0	0	0	0	1	0	0	unclassified(100)
Otu1185	0	0	0	0	0	1	0	0	0	0	0	0	Bacteria(100)	Chloroflexi(100)	Dehalococcoidia(100)	MSBL5(100)	unclassified(100)	unclassified(100)
Otu1186	0	0	0	0	0	0	0	0	0	0	0	1	Bacteria(100)	Chlorobi(100)	Ignavibacteria(100)	Ignavibacteriales(100)	SM1H02(100)	unclassified(100)
Otu1187	0	0	0	0	0	0	0	0	0	1	0	0	Bacteria(100)	unclassified(100)	unclassified(100)	unclassified(100)	unclassified(100)	unclassified(100)
Otu1188	0	0	0	0	0	0	0	0	0	0	0	1	unclassified(100)
Otu1189	0	0	0	0	0	0	0	0	0	0	0	1	unclassified(100)
Otu1190	0	0	0	1	0	0	0	0	0	0	0	0	Archaea(100)	Euryarchaeota(100)	Halobacteria(100)	Halobacteriales(100)	Deep_Sea_Hydrothermal_Vent_Gp_6(DHVEG-6)(100)	unclassified(100)
Otu1191	0	0	0	0	0	0	0	0	0	0	0	1	unclassified(100)
Otu1192	0	0	0	0	0	0	0	0	0	0	0	1	unclassified(100)
Otu1193	0	0	0	0	0	1	0	0	0	0	0	0	Bacteria(100)	Planctomycetes(100)	Phycisphaerae(100)	CCM11a(100)	unclassified(100)	unclassified(100)
Otu1194	0	0	0	0	0	0	0	0	0	0	0	1	unclassified(100)
Otu1195	0	0	0	0	0	1	0	0	0	0	0	0	Bacteria(100)	Planctomycetes(100)	Phycisphaerae(100)	unclassified(100)	unclassified(100)	unclassified(100)
Otu1196	0	0	0	0	0	0	0	0	0	1	0	0	Bacteria(100)	Chloroflexi(100)	Dehalococcoidia(100)	unclassified(100)	unclassified(100)	unclassified(100)
Otu1197	0	0	0	0	0	0	0	0	0	0	0	1	unclassified(100)
Otu1198	0	0	0	0	0	0	0	0	0	1	0	0	Bacteria(100)	Chloroflexi(100)	Dehalococcoidia(100)	unclassified(100)	unclassified(100)	unclassified(100)
Otu1199	0	0	0	0	0	1	0	0	0	0	0	0	Bacteria(100)	Acidobacteria(100)	Subgroup_26(100)	unclassified(100)	unclassified(100)	unclassified(100)
Otu1200	0	0	0	0	0	0	0	0	0	0	0	1	Bacteria(100)	Proteobacteria(100)	Alphaproteobacteria(100)	Rhodospirillales(100)	Acetobacteraceae(100)	unclassified(100)
Otu1201	0	0	0	0	0	0	0	0	0	1	0	0	unclassified(100)
Otu1202	0	0	0	0	0	0	0	0	0	0	0	1	unclassified(100)
Otu1203	0	0	0	0	0	0	0	0	0	0	0	1	Bacteria(100)	Proteobacteria(100)	unclassified(100)	unclassified(100)	unclassified(100)	unclassified(100)
Otu1204	0	0	0	0	0	0	0	0	0	0	0	1	Bacteria(100)	Actinobacteria(100)	Actinobacteria(100)	Propionibacteriales(100)	Nocardioidaceae(100)	Nocardioides(100)
Otu1205	0	0	0	1	0	0	0	0	0	0	0	0	Bacteria(100)	Cyanobacteria(100)	Cyanobacteria(100)	SubsectionII(100)	FamilyII(100)	Chroococcidiopsis(100)
Otu1206	0	0	0	0	0	0	0	0	0	1	0	0	unclassified(100)
Otu1207	0	0	0	0	0	0	0	0	0	1	0	0	Bacteria(100)	unclassified(100)	unclassified(100)	unclassified(100)	unclassified(100)	unclassified(100)
Otu1208	0	0	0	1	0	0	0	0	0	0	0	0	Archaea(100)	Thaumarchaeota(100)	Marine_Benthic_Group_A(100)	unclassified(100)	unclassified(100)	unclassified(100)
Otu1209	0	0	0	0	0	0	0	0	0	0	0	1	unclassified(100)
Otu1210	0	0	0	0	0	1	0	0	0	0	0	0	Bacteria(100)	Chloroflexi(100)	Dehalococcoidia(100)	unclassified(100)	unclassified(100)	unclassified(100)
Otu1211	0	0	0	0	0	0	0	0	0	1	0	0	unclassified(100)
Otu1212	0	0	0	0	0	0	0	0	0	0	0	1	unclassified(100)
Otu1213	0	0	0	0	0	0	0	0	0	0	0	1	unclassified(100)
Otu1214	0	0	0	0	0	0	0	0	0	0	0	1	unclassified(100)
Otu1215	0	0	0	0	0	0	0	0	0	1	0	0	unclassified(100)
Otu1216	0	0	0	0	0	0	0	0	0	1	0	0	Bacteria(100)	unclassified(100)	unclassified(100)	unclassified(100)	unclassified(100)	unclassified(100)
Otu1217	0	0	0	1	0	0	0	0	0	0	0	0	Bacteria(100)	unclassified(100)	unclassified(100)	unclassified(100)	unclassified(100)	unclassified(100)
Otu1218	0	0	0	0	0	1	0	0	0	0	0	0	Bacteria(100)	Chloroflexi(100)	Dehalococcoidia(100)	unclassified(100)	unclassified(100)	unclassified(100)
Otu1219	0	0	0	0	0	0	0	0	0	0	0	1	unclassified(100)
Otu1220	0	0	0	0	0	0	0	0	0	0	0	1	unclassified(100)
Otu1221	0	0	0	0	0	1	0	0	0	0	0	0	Bacteria(100)	Proteobacteria(100)	Deltaproteobacteria(100)	SAR324_clade(Marine_group_B)(100)	unclassified(100)	unclassified(100)
Otu1222	0	0	0	0	0	0	0	0	0	0	0	1	unclassified(100)
Otu1223	0	0	0	0	0	0	0	0	0	0	0	1	Bacteria(100)	Planctomycetes(100)	Phycisphaerae(100)	Phycisphaerales(100)	Phycisphaeraceae(100)	FS140-16B-02_marine_group(100)
Otu1224	0	0	0	1	0	0	0	0	0	0	0	0	Bacteria(100)	Chloroflexi(100)	Dehalococcoidia(100)	unclassified(100)	unclassified(100)	unclassified(100)
Otu1225	0	0	0	0	0	1	0	0	0	0	0	0	Bacteria(100)	Bacteroidetes(100)	unclassified(100)	unclassified(100)	unclassified(100)	unclassified(100)
Otu1226	0	0	0	0	0	0	0	0	0	1	0	0	Bacteria(100)	Planctomycetes(100)	Phycisphaerae(100)	ODP1230B30.09(100)	unclassified(100)	unclassified(100)
Otu1227	0	0	0	0	0	0	0	0	0	0	0	1	unclassified(100)
Otu1228	0	0	0	0	0	0	0	0	0	0	0	1	unclassified(100)
Otu1229	0	0	0	0	0	1	0	0	0	0	0	0	unclassified(100)
Otu1230	0	0	0	0	0	0	0	0	0	1	0	0	Bacteria(100)	Chloroflexi(100)	Dehalococcoidia(100)	Sh765B-AG-111(100)	unclassified(100)	unclassified(100)
Otu1231	0	0	0	0	0	1	0	0	0	0	0	0	Bacteria(100)	TA06(100)	unclassified(100)	unclassified(100)	unclassified(100)	unclassified(100)
Otu1232	0	0	0	1	0	0	0	0	0	0	0	0	Bacteria(100)	Proteobacteria(100)	Alphaproteobacteria(100)	Rhizobiales(100)	Bradyrhizobiaceae(100)	Afipia(100)
Otu1233	0	0	0	0	0	0	0	0	0	0	0	1	unclassified(100)
Otu1234	0	0	0	1	0	0	0	0	0	0	0	0	Bacteria(100)	unclassified(100)	unclassified(100)	unclassified(100)	unclassified(100)	unclassified(100)
Otu1235	0	0	0	0	0	0	0	0	0	0	0	1	unclassified(100)
Otu1236	0	0	0	0	0	0	0	0	0	0	0	1	unclassified(100)
Otu1237	0	0	0	0	0	1	0	0	0	0	0	0	Bacteria(100)	unclassified(100)	unclassified(100)	unclassified(100)	unclassified(100)	unclassified(100)
Otu1238	0	0	0	0	0	0	0	0	0	0	0	1	Bacteria(100)	Actinobacteria(100)	Actinobacteria(100)	Actinomycetales(100)	Actinomycetaceae(100)	Actinomyces(100)
Otu1239	0	0	0	0	0	0	0	0	0	1	0	0	unclassified(100)
Otu1240	0	0	0	0	0	0	0	0	0	0	0	1	Bacteria(100)	Actinobacteria(100)	Actinobacteria(100)	Propionibacteriales(100)	Propionibacteriaceae(100)	unclassified(100)
Otu1241	0	0	0	0	0	0	0	0	0	1	0	0	Bacteria(100)	unclassified(100)	unclassified(100)	unclassified(100)	unclassified(100)	unclassified(100)
Otu1242	0	0	0	0	0	0	0	0	0	0	0	1	unclassified(100)
Otu1243	0	0	0	0	0	0	0	0	0	1	0	0	Archaea(100)	Euryarchaeota(100)	Halobacteria(100)	Halobacteriales(100)	Deep_Sea_Hydrothermal_Vent_Gp_6(DHVEG-6)(100)	unclassified(100)
Otu1244	0	0	0	0	0	0	0	0	0	0	0	1	Bacteria(100)	Actinobacteria(100)	Actinobacteria(100)	Frankiales(100)	Frankiaceae(100)	Jatrophihabitans(100)
Otu1245	0	0	0	0	0	0	0	0	0	0	0	1	unclassified(100)
Otu1246	0	0	0	0	0	0	0	0	0	0	0	1	Bacteria(100)	Cyanobacteria(100)	unclassified(100)	unclassified(100)	unclassified(100)	unclassified(100)
Otu1247	0	0	0	0	0	0	0	0	0	0	0	1	unclassified(100)
Otu1248	0	0	0	1	0	0	0	0	0	0	0	0	Bacteria(100)	Chloroflexi(100)	unclassified(100)	unclassified(100)	unclassified(100)	unclassified(100)
Otu1249	0	0	0	0	0	0	0	0	0	0	0	1	unclassified(100)
Otu1250	0	0	0	0	0	0	0	0	0	0	0	1	unclassified(100)
Otu1251	0	0	0	1	0	0	0	0	0	0	0	0	Bacteria(100)	Chloroflexi(100)	Dehalococcoidia(100)	vadinBA26(100)	unclassified(100)	unclassified(100)
Otu1252	0	0	0	0	0	0	0	0	0	0	0	1	unclassified(100)
Otu1253	0	0	0	0	0	1	0	0	0	0	0	0	Bacteria(100)	Deferribacteres(100)	Deferribacteres(100)	Deferribacterales(100)	SAR406_clade(Marine_group_A)(100)	unclassified(100)
Otu1254	0	0	0	0	0	0	0	0	0	1	0	0	Bacteria(100)	Chloroflexi(100)	Dehalococcoidia(100)	MSBL5(100)	unclassified(100)	unclassified(100)
Otu1255	0	0	0	0	0	0	0	0	0	0	0	1	unclassified(100)
Otu1256	0	0	0	0	0	1	0	0	0	0	0	0	Bacteria(100)	Actinobacteria(100)	Acidimicrobiia(100)	Acidimicrobiales(100)	OM1_clade(100)	unclassified(100)
Otu1257	0	0	0	0	0	0	0	0	0	1	0	0	unclassified(100)
Otu1258	0	0	0	0	0	0	0	0	0	1	0	0	Bacteria(100)	unclassified(100)	unclassified(100)	unclassified(100)	unclassified(100)	unclassified(100)
Otu1259	0	0	0	1	0	0	0	0	0	0	0	0	Bacteria(100)	BHI80-139(100)	unclassified(100)	unclassified(100)	unclassified(100)	unclassified(100)
Otu1260	0	0	0	0	0	1	0	0	0	0	0	0	Bacteria(100)	unclassified(100)	unclassified(100)	unclassified(100)	unclassified(100)	unclassified(100)
Otu1261	0	0	0	0	0	0	0	0	0	0	0	1	Bacteria(100)	Proteobacteria(100)	Betaproteobacteria(100)	TRA3-20(100)	unclassified(100)	unclassified(100)
Otu1262	0	0	0	0	0	0	0	0	0	0	0	1	Bacteria(100)	Proteobacteria(100)	Gammaproteobacteria(100)	Vibrionales(100)	Vibrionaceae(100)	Aliivibrio(100)
Otu1263	0	0	0	0	0	1	0	0	0	0	0	0	unclassified(100)
Otu1264	0	0	0	0	0	0	0	0	0	0	0	1	Bacteria(100)	Bacteroidetes(100)	Flavobacteriia(100)	Flavobacteriales(100)	Flavobacteriaceae(100)	unclassified(100)
Otu1265	0	0	0	0	0	0	0	0	0	1	0	0	Bacteria(100)	unclassified(100)	unclassified(100)	unclassified(100)	unclassified(100)	unclassified(100)
Otu1266	0	0	0	0	0	0	0	0	0	0	0	1	Bacteria(100)	Actinobacteria(100)	Actinobacteria(100)	Micrococcales(100)	Microbacteriaceae(100)	Candidatus_Aquiluna(100)
Otu1267	0	0	0	1	0	0	0	0	0	0	0	0	Bacteria(100)	Chloroflexi(100)	unclassified(100)	unclassified(100)	unclassified(100)	unclassified(100)
Otu1268	0	0	0	0	0	0	0	0	0	0	0	1	Bacteria(100)	Proteobacteria(100)	Gammaproteobacteria(100)	Alteromonadales(100)	Alteromonadaceae(100)	Alishewanella(100)
Otu1269	0	0	0	0	0	0	0	0	0	0	0	1	unclassified(100)
Otu1270	0	0	0	0	0	1	0	0	0	0	0	0	unclassified(100)
Otu1271	0	0	0	0	0	1	0	0	0	0	0	0	Bacteria(100)	LD1-PA38(100)	unclassified(100)	unclassified(100)	unclassified(100)	unclassified(100)
Otu1272	0	0	0	1	0	0	0	0	0	0	0	0	Bacteria(100)	Spirochaetae(100)	Spirochaetes(100)	Spirochaetales(100)	Spirochaetaceae(100)	Spirochaeta(100)
Otu1273	0	0	0	0	0	0	0	0	0	0	0	1	unclassified(100)
Otu1274	0	0	0	1	0	0	0	0	0	0	0	0	Bacteria(100)	Proteobacteria(100)	Alphaproteobacteria(100)	Rhodobacterales(100)	Rhodobacteraceae(100)	Paracoccus(100)
Otu1275	0	0	0	0	0	0	0	0	0	0	0	1	unclassified(100)
Otu1276	0	0	0	0	0	0	0	0	0	0	0	1	unclassified(100)
Otu1277	0	0	0	0	0	1	0	0	0	0	0	0	Bacteria(100)	unclassified(100)	unclassified(100)	unclassified(100)	unclassified(100)	unclassified(100)
Otu1278	0	0	0	1	0	0	0	0	0	0	0	0	Bacteria(100)	Chloroflexi(100)	Dehalococcoidia(100)	unclassified(100)	unclassified(100)	unclassified(100)
Otu1279	0	0	0	0	0	0	0	0	0	1	0	0	Bacteria(100)	Chloroflexi(100)	Dehalococcoidia(100)	unclassified(100)	unclassified(100)	unclassified(100)
Otu1280	0	0	0	0	0	0	0	0	0	1	0	0	Bacteria(100)	Proteobacteria(100)	Alphaproteobacteria(100)	unclassified(100)	unclassified(100)	unclassified(100)
Otu1281	0	0	0	0	0	0	0	0	0	1	0	0	Bacteria(100)	unclassified(100)	unclassified(100)	unclassified(100)	unclassified(100)	unclassified(100)
Otu1282	0	0	0	0	0	0	0	0	0	1	0	0	unclassified(100)
Otu1283	0	0	0	0	0	0	0	0	0	0	0	1	Bacteria(100)	TM6(100)	unclassified(100)	unclassified(100)	unclassified(100)	unclassified(100)
Otu1284	0	0	0	0	0	0	0	0	0	1	0	0	unclassified(100)
Otu1285	0	0	0	1	0	0	0	0	0	0	0	0	Bacteria(100)	Proteobacteria(100)	Alphaproteobacteria(100)	Rhizobiales(100)	Hyphomicrobiaceae(100)	Pedomicrobium(100)
Otu1286	0	0	0	0	0	1	0	0	0	0	0	0	Bacteria(100)	Chloroflexi(100)	Dehalococcoidia(100)	MSBL5(100)	unclassified(100)	unclassified(100)
Otu1287	0	0	0	0	0	0	0	0	0	0	0	1	unclassified(100)
Otu1288	0	0	0	0	0	0	0	0	0	1	0	0	Bacteria(100)	Chloroflexi(100)	unclassified(100)	unclassified(100)	unclassified(100)	unclassified(100)
Otu1289	0	0	0	0	0	1	0	0	0	0	0	0	Bacteria(100)	Planctomycetes(100)	Phycisphaerae(100)	MSBL9(100)	unclassified(100)	unclassified(100)
Otu1290	0	0	0	0	0	0	0	0	0	1	0	0	Bacteria(100)	unclassified(100)	unclassified(100)	unclassified(100)	unclassified(100)	unclassified(100)
Otu1291	0	0	0	1	0	0	0	0	0	0	0	0	Bacteria(100)	Planctomycetes(100)	Phycisphaerae(100)	MSBL9(100)	unclassified(100)	unclassified(100)
Otu1292	0	0	0	0	0	0	0	0	0	0	0	1	Bacteria(100)	Proteobacteria(100)	Gammaproteobacteria(100)	Alteromonadales(100)	Alteromonadaceae(100)	Alishewanella(100)
Otu1293	0	0	0	1	0	0	0	0	0	0	0	0	unclassified(100)
Otu1294	0	0	0	1	0	0	0	0	0	0	0	0	Bacteria(100)	Chloroflexi(100)	Dehalococcoidia(100)	unclassified(100)	unclassified(100)	unclassified(100)
Otu1295	0	0	0	0	0	0	0	0	0	0	0	1	unclassified(100)
Otu1296	0	0	0	1	0	0	0	0	0	0	0	0	Bacteria(100)	Planctomycetes(100)	Phycisphaerae(100)	MSBL9(100)	unclassified(100)	unclassified(100)
Otu1297	0	0	0	0	0	0	0	0	0	1	0	0	Bacteria(100)	unclassified(100)	unclassified(100)	unclassified(100)	unclassified(100)	unclassified(100)
Otu1298	0	0	0	0	0	0	0	0	0	0	0	1	unclassified(100)
Otu1299	0	0	0	0	0	0	0	0	0	1	0	0	Bacteria(100)	unclassified(100)	unclassified(100)	unclassified(100)	unclassified(100)	unclassified(100)
Otu1300	0	0	0	0	0	0	0	0	0	1	0	0	Bacteria(100)	unclassified(100)	unclassified(100)	unclassified(100)	unclassified(100)	unclassified(100)
Otu1301	0	0	0	0	0	0	0	0	0	1	0	0	Bacteria(100)	Spirochaetae(100)	Spirochaetes(100)	Kazan-3B-09(100)	unclassified(100)	unclassified(100)
Otu1302	0	0	0	0	0	0	0	0	0	1	0	0	unclassified(100)
Otu1303	0	0	0	0	0	0	0	0	0	1	0	0	unclassified(100)
Otu1304	0	0	0	0	0	0	0	0	0	0	0	1	Bacteria(100)	Proteobacteria(100)	Gammaproteobacteria(100)	Pasteurellales(100)	Pasteurellaceae(100)	unclassified(100)
Otu1305	0	0	0	1	0	0	0	0	0	0	0	0	Bacteria(100)	unclassified(100)	unclassified(100)	unclassified(100)	unclassified(100)	unclassified(100)
Otu1306	0	0	0	0	0	0	0	0	0	0	0	1	unclassified(100)
Otu1307	0	0	0	0	0	1	0	0	0	0	0	0	Bacteria(100)	Planctomycetes(100)	Phycisphaerae(100)	MSBL9(100)	unclassified(100)	unclassified(100)
Otu1308	0	0	0	0	0	0	0	0	0	0	0	1	unclassified(100)
Otu1309	0	0	0	1	0	0	0	0	0	0	0	0	Bacteria(100)	Chloroflexi(100)	Dehalococcoidia(100)	Sh765B-AG-111(100)	unclassified(100)	unclassified(100)
Otu1310	0	0	0	0	0	1	0	0	0	0	0	0	Bacteria(100)	Proteobacteria(100)	Alphaproteobacteria(100)	Rhodospirillales(100)	Rhodospirillaceae(100)	Defluviicoccus(100)
Otu1311	0	0	0	0	0	0	0	0	0	1	0	0	Bacteria(100)	unclassified(100)	unclassified(100)	unclassified(100)	unclassified(100)	unclassified(100)
Otu1312	0	0	0	0	0	0	0	0	0	1	0	0	Bacteria(100)	unclassified(100)	unclassified(100)	unclassified(100)	unclassified(100)	unclassified(100)
Otu1313	0	0	0	0	0	0	0	0	0	0	0	1	unclassified(100)
Otu1314	0	0	0	0	0	0	0	0	0	0	0	1	unclassified(100)
Otu1315	0	0	0	0	0	0	0	0	0	0	0	1	Bacteria(100)	Proteobacteria(100)	Betaproteobacteria(100)	Burkholderiales(100)	Comamonadaceae(100)	Extensimonas(100)
Otu1316	0	0	0	0	0	0	0	0	0	0	0	1	unclassified(100)
Otu1317	0	0	0	1	0	0	0	0	0	0	0	0	Bacteria(100)	Chloroflexi(100)	Dehalococcoidia(100)	FW22(100)	unclassified(100)	unclassified(100)
Otu1318	0	0	0	1	0	0	0	0	0	0	0	0	Bacteria(100)	Chloroflexi(100)	Dehalococcoidia(100)	MSBL5(100)	unclassified(100)	unclassified(100)
Otu1319	0	0	0	1	0	0	0	0	0	0	0	0	Bacteria(100)	unclassified(100)	unclassified(100)	unclassified(100)	unclassified(100)	unclassified(100)
Otu1320	0	0	0	1	0	0	0	0	0	0	0	0	Bacteria(100)	Planctomycetes(100)	MD2896-B258(100)	unclassified(100)	unclassified(100)	unclassified(100)
Otu1321	0	0	0	0	0	0	0	1	0	0	0	0	unclassified(100)
Otu1322	0	0	0	0	0	0	0	1	0	0	0	0	unclassified(100)
Otu1323	0	0	0	1	0	0	0	0	0	0	0	0	Bacteria(100)	unclassified(100)	unclassified(100)	unclassified(100)	unclassified(100)	unclassified(100)
Otu1324	0	0	0	1	0	0	0	0	0	0	0	0	Bacteria(100)	Proteobacteria(100)	Alphaproteobacteria(100)	Rhodobacterales(100)	Rhodobacteraceae(100)	Paracoccus(100)
Otu1325	0	0	0	0	0	0	0	1	0	0	0	0	Bacteria(100)	Firmicutes(100)	Bacilli(100)	Lactobacillales(100)	Carnobacteriaceae(100)	Atopostipes(100)
Otu1326	0	0	0	0	0	0	0	1	0	0	0	0	unclassified(100)
Otu1327	0	0	0	0	0	0	0	1	0	0	0	0	unclassified(100)
Otu1328	0	0	0	0	0	0	0	0	0	0	0	1	unclassified(100)
Otu1329	0	0	0	0	0	0	0	0	0	0	0	1	Bacteria(100)	Bacteroidetes(100)	Cytophagia(100)	Cytophagales(100)	Cytophagaceae(100)	Spirosoma(100)
Otu1330	0	0	0	0	0	0	0	0	0	0	0	1	unclassified(100)
Otu1331	0	0	0	0	0	0	0	0	0	0	0	1	unclassified(100)
Otu1332	0	0	0	0	0	0	0	1	0	0	0	0	unclassified(100)
Otu1333	0	0	0	0	0	0	0	0	0	0	0	1	unclassified(100)
Otu1334	0	0	0	0	0	0	0	0	0	0	0	1	unclassified(100)
Otu1335	0	0	0	0	0	0	0	0	0	0	0	1	unclassified(100)
Otu1336	0	0	0	0	0	0	0	0	0	0	0	1	unclassified(100)
Otu1337	0	0	0	0	0	0	0	1	0	0	0	0	unclassified(100)
Otu1338	0	0	0	0	0	0	0	1	0	0	0	0	Bacteria(100)	Proteobacteria(100)	Alphaproteobacteria(100)	Caulobacterales(100)	Caulobacteraceae(100)	Caulobacter(100)
Otu1339	0	0	0	0	0	0	0	1	0	0	0	0	Archaea(100)	Thaumarchaeota(100)	Miscellaneous_Crenarchaeotic_Group(100)	unclassified(100)	unclassified(100)	unclassified(100)
Otu1340	0	0	0	0	0	0	0	1	0	0	0	0	Archaea(100)	Thaumarchaeota(100)	unclassified(100)	unclassified(100)	unclassified(100)	unclassified(100)
Otu1341	0	0	0	0	0	0	0	1	0	0	0	0	Bacteria(100)	Proteobacteria(100)	Gammaproteobacteria(100)	Chromatiales(100)	Halothiobacillaceae(100)	Thiovirga(100)
Otu1342	0	0	0	0	0	0	0	0	0	0	0	1	unclassified(100)
Otu1343	0	0	0	0	0	0	0	0	0	0	0	1	unclassified(100)
Otu1344	0	0	0	0	0	0	0	0	0	0	0	1	unclassified(100)
Otu1345	0	0	0	0	0	0	0	0	0	0	0	1	unclassified(100)
Otu1346	0	0	0	0	0	0	0	0	0	0	0	1	Bacteria(100)	unclassified(100)	unclassified(100)	unclassified(100)	unclassified(100)	unclassified(100)
Otu1347	0	0	0	0	0	0	0	0	0	0	0	1	unclassified(100)
Otu1348	0	0	0	0	0	0	0	1	0	0	0	0	unclassified(100)
Otu1349	0	0	0	0	0	0	0	0	0	0	0	1	unclassified(100)
Otu1350	0	0	0	0	0	0	0	0	0	0	0	1	Bacteria(100)	unclassified(100)	unclassified(100)	unclassified(100)	unclassified(100)	unclassified(100)
Otu1351	0	0	0	0	0	0	0	1	0	0	0	0	Bacteria(100)	unclassified(100)	unclassified(100)	unclassified(100)	unclassified(100)	unclassified(100)
Otu1352	0	0	0	0	0	0	0	1	0	0	0	0	Bacteria(100)	unclassified(100)	unclassified(100)	unclassified(100)	unclassified(100)	unclassified(100)
Otu1353	0	0	0	1	0	0	0	0	0	0	0	0	Bacteria(100)	Chloroflexi(100)	Dehalococcoidia(100)	MSBL5(100)	unclassified(100)	unclassified(100)
Otu1354	0	0	0	0	0	0	0	0	0	0	0	1	Bacteria(100)	Acidobacteria(100)	Holophagae(100)	Acanthopleuribacterales(100)	Acanthopleuribacteraceae(100)	Thermotomaculum(100)
Otu1355	0	0	0	0	0	0	0	0	0	0	0	1	Bacteria(100)	Proteobacteria(100)	Gammaproteobacteria(100)	Oceanospirillales(100)	SAR86_clade(100)	unclassified(100)
Otu1356	0	0	0	0	0	0	0	0	0	0	0	1	Bacteria(100)	unclassified(100)	unclassified(100)	unclassified(100)	unclassified(100)	unclassified(100)
Otu1357	0	0	0	0	0	0	0	0	0	0	0	1	Bacteria(100)	Firmicutes(100)	Negativicutes(100)	Selenomonadales(100)	Veillonellaceae(100)	unclassified(100)
Otu1358	0	0	0	0	0	0	0	0	0	0	0	1	unclassified(100)
Otu1359	0	0	0	0	0	0	0	1	0	0	0	0	Bacteria(100)	Firmicutes(100)	Erysipelotrichia(100)	Erysipelotrichales(100)	Erysipelotrichaceae(100)	Erysipelothrix(100)
Otu1360	0	0	0	0	0	0	0	0	0	0	0	1	unclassified(100)
Otu1361	0	0	0	0	0	0	0	1	0	0	0	0	Bacteria(100)	Firmicutes(100)	unclassified(100)	unclassified(100)	unclassified(100)	unclassified(100)
Otu1362	0	0	0	0	0	0	0	0	0	0	0	1	Bacteria(100)	Proteobacteria(100)	Epsilonproteobacteria(100)	Campylobacterales(100)	Helicobacteraceae(100)	Sulfurovum(100)
Otu1363	0	0	0	0	0	0	0	1	0	0	0	0	Bacteria(100)	Proteobacteria(100)	Alphaproteobacteria(100)	Rickettsiales(100)	unclassified(100)	unclassified(100)
Otu1364	0	0	0	1	0	0	0	0	0	0	0	0	Bacteria(100)	Proteobacteria(100)	Alphaproteobacteria(100)	Sphingomonadales(100)	Erythrobacteraceae(100)	Porphyrobacter(100)
Otu1365	0	0	0	0	0	0	0	0	0	0	0	1	unclassified(100)
Otu1366	0	0	0	0	0	0	0	0	0	0	0	1	Bacteria(100)	unclassified(100)	unclassified(100)	unclassified(100)	unclassified(100)	unclassified(100)
Otu1367	0	0	0	0	0	0	0	1	0	0	0	0	Bacteria(100)	Bacteroidetes(100)	unclassified(100)	unclassified(100)	unclassified(100)	unclassified(100)
Otu1368	0	0	0	0	0	0	0	0	0	0	0	1	unclassified(100)
Otu1369	0	0	0	0	0	0	0	1	0	0	0	0	unclassified(100)
Otu1370	0	0	0	0	0	0	0	1	0	0	0	0	Bacteria(100)	Chloroflexi(100)	Anaerolineae(100)	Anaerolineales(100)	Anaerolineaceae(100)	unclassified(100)
Otu1371	0	0	0	0	0	0	0	0	0	0	0	1	Bacteria(100)	Verrucomicrobia(100)	Verrucomicrobiae(100)	Verrucomicrobiales(100)	DEV007(100)	unclassified(100)
Otu1372	0	0	0	0	0	0	0	0	0	0	0	1	unclassified(100)
Otu1373	0	0	0	0	0	0	0	1	0	0	0	0	Bacteria(100)	Proteobacteria(100)	Betaproteobacteria(100)	Rhodocyclales(100)	Rhodocyclaceae(100)	unclassified(100)
Otu1374	0	0	0	0	0	0	0	0	0	0	0	1	Bacteria(100)	Cyanobacteria(100)	unclassified(100)	unclassified(100)	unclassified(100)	unclassified(100)
Otu1375	0	0	0	0	0	0	0	1	0	0	0	0	unclassified(100)
Otu1376	0	0	0	0	0	0	0	0	0	0	0	1	Eukaryota(100)	Opisthokonta(100)	Nucletmycea(100)	Fungi(100)	Dikarya(100)	Ascomycota(100)
Otu1377	0	0	0	0	0	0	0	1	0	0	0	0	unclassified(100)
Otu1378	0	0	0	0	0	0	0	1	0	0	0	0	Bacteria(100)	unclassified(100)	unclassified(100)	unclassified(100)	unclassified(100)	unclassified(100)
Otu1379	0	0	0	0	0	0	0	1	0	0	0	0	Bacteria(100)	unclassified(100)	unclassified(100)	unclassified(100)	unclassified(100)	unclassified(100)
Otu1380	0	0	0	0	0	0	0	0	0	0	0	1	unclassified(100)
Otu1381	0	0	0	1	0	0	0	0	0	0	0	0	Bacteria(100)	Chloroflexi(100)	Dehalococcoidia(100)	Napoli-4B-65(100)	unclassified(100)	unclassified(100)
Otu1382	0	0	0	0	0	0	0	0	0	0	0	1	Eukaryota(100)	Haptophyta(100)	Prymnesiophyceae(100)	Prymnesiales(100)	unclassified(100)	unclassified(100)
Otu1383	0	0	0	0	0	0	0	0	0	0	0	1	Bacteria(100)	unclassified(100)	unclassified(100)	unclassified(100)	unclassified(100)	unclassified(100)
Otu1384	0	0	0	1	0	0	0	0	0	0	0	0	Bacteria(100)	Chloroflexi(100)	Dehalococcoidia(100)	unclassified(100)	unclassified(100)	unclassified(100)
Otu1385	0	0	0	0	0	0	0	0	0	0	0	1	Bacteria(100)	Proteobacteria(100)	Deltaproteobacteria(100)	Bdellovibrionales(100)	Bdellovibrionaceae(100)	OM27_clade(100)
Otu1386	0	0	0	1	0	0	0	0	0	0	0	0	Bacteria(100)	unclassified(100)	unclassified(100)	unclassified(100)	unclassified(100)	unclassified(100)
Otu1387	0	0	0	0	0	0	0	1	0	0	0	0	Bacteria(100)	unclassified(100)	unclassified(100)	unclassified(100)	unclassified(100)	unclassified(100)
Otu1388	0	0	0	0	0	0	0	1	0	0	0	0	Bacteria(100)	unclassified(100)	unclassified(100)	unclassified(100)	unclassified(100)	unclassified(100)
Otu1389	0	0	0	0	0	0	0	1	0	0	0	0	Archaea(100)	Euryarchaeota(100)	Methanomicrobia(100)	AK5(100)	unclassified(100)	unclassified(100)
Otu1390	0	0	0	0	0	0	0	1	0	0	0	0	Bacteria(100)	unclassified(100)	unclassified(100)	unclassified(100)	unclassified(100)	unclassified(100)
Otu1391	0	0	0	0	0	0	0	0	0	0	0	1	unclassified(100)
Otu1392	0	0	0	0	0	0	0	0	0	0	0	1	Bacteria(100)	Verrucomicrobia(100)	Verrucomicrobiae(100)	Verrucomicrobiales(100)	unclassified(100)	unclassified(100)
Otu1393	0	0	0	1	0	0	0	0	0	0	0	0	Archaea(100)	Euryarchaeota(100)	Thermoplasmata(100)	South_African_Goldmine_Gp(SAGMEG)(100)	unclassified(100)	unclassified(100)
Otu1394	0	0	0	0	0	0	0	0	0	0	0	1	unclassified(100)
